# Supplementary material for: An analysis of Chinese nursing electronic medical records to predict violence in psychiatric inpatients using text mining and machine learning techniques
Source: PLoS One. 2023 Jun 7;18(6):e0286347. doi: 10.1371/journal.pone.0286347 (PMC10246850; doi:10.1371/journal.pone.0286347)
Supplement: S1 Data — (CSV) [file pone.0286347.s001.csv]

Age	Pulse	Occupation	Expression 7	Mood 3	Mood 5	Action Behavior 11	Grooming	Speech 6	Thought 1	Orientation 1	Attention 1	General Knowledge 6	Sense of Disease 2	Recently Used Drugs 2	Discharge readiness_total score	aggressive behavior assessment_aggression history	aggressive behavior assessment_hostility	aggressive behavior assessment_total score	drug response_mood stabilizing drug YN	drug response_antidepressant YN	extremities	appearance	sleeping pills	pulse	Dim345	'Class label'
72	85	3	0	0	0	0	0	0	?	1	0	0	0	1	5	9	2	4	N	N	0	0	0	0	0.090659	N
37	106	6	0	0	0	0	0	0	0	1	1	0	0	0	4	?	?	?	N	N	0	0	0	0	0.026947	N
55	100	13	0	0	0	0	0	0	0	1	0	0	0	1	5	1	1	1	N	N	0	0	0.29804	0	0.162322	N
47	98	6	0	0	0	0	0	0	0	1	0	0	0	1	5	3	1	3	Y	N	0	0.147124	0	0.14616	0.09269	N
42	80	6	0	0	0	0	0	0	0	1	0	0	0	1	4	?	?	?	N	N	0	0.072335	0.117117	0	-0.036128	N
54	75	9	0	0	0	0	0	0	0	1	0	0	0	0	7	1	2	5	N	N	0.210545	0	0	0.217874	-0.002753	N
65	73	6	0	0	1	0	0	0	0	1	1	0	0	0	4	1	1	2	N	Y	0	0	0	0	0.109883	N
50	61	6	0	0	0	0	0	0	0	1	0	0	0	1	5	8	1	3	N	N	0	0	0	0	0.180812	N
48	93	6	0	0	0	0	?	0	0	1	0	1	1	1	4	2	1	5	Y	N	0	0	0	0	0.274603	N
67	105	6	0	0	0	0	0	0	0	1	0	0	0	0	5	?	?	?	N	Y	0	0.144331	0	0	0.081079	N
59	94	6	0	0	0	0	0	0	1	1	0	0	0	0	8	?	?	?	Y	N	0.066801	0.088559	0.071693	0.069126	0.094375	N
71	76	7	0	0	1	0	0	0	?	1	1	0	0	0	4	1	1	2	N	Y	0	0.050899	0.24723	0	-0.016082	N
54	67	6	0	0	1	0	0	0	0	1	0	0	0	0	4	10	2	5	N	Y	0.079336	0	0	0	0.024207	N
53	79	6	0	0	0	0	0	0	0	1	1	0	0	1	7	1	2	6	N	N	0	0	0	0	0.038146	N
51	74	6	0	0	0	0	0	0	1	1	0	0	0	0	6	1	1	3	Y	N	0	0	0	0	0.03723	N
44	85	6	0	0	0	0	0	0	0	1	1	0	0	1	6	3	1	5	N	N	0	0	0	0	0.032379	N
41	55	13	0	0	0	0	0	0	?	1	0	0	0	1	5	1	1	1	N	N	0	0	0	0	0.087541	N
63	98	6	0	0	0	0	0	1	0	0	?	1	1	0	8	1	2	5	N	N	0	0	0.119147	0	0.009835	N
59	64	6	0	0	1	0	0	0	?	1	0	0	0	0	7	1	1	1	N	Y	0	0	0	0	0.162105	N
73	93	6	0	0	0	0	0	1	0	0	0	1	0	0	4	1	1	2	N	N	0.073655	0	0	0.228657	0.070497	N
55	99	6	0	0	0	0	0	0	1	1	?	0	0	0	5	1	1	4	N	Y	0	0.115621	0.0936	0	0.185566	N
42	114	6	0	0	0	0	0	0	0	0	0	1	0	0	4	8	3	8	N	Y	0.068877	0	0	0.142549	0.133488	N
41	81	6	0	0	0	0	0	0	0	0	0	1	0	1	5	1	2	5	N	N	0	0	0	0	0.097999	N
32	69	9	0	0	1	0	0	0	0	1	0	0	0	1	8	2	2	7	N	N	0	0	0	0	0.113696	N
34	93	6	0	0	0	0	0	1	0	1	0	0	0	0	8	3	3	8	N	N	0.031061	0.14412	0	0.064283	0.049412	N
69	91	6	0	0	1	0	0	0	0	1	1	0	0	1	3	1	1	0	N	N	0	0.106167	0.057298	0.220989	0.159559	N
46	101	9	0	0	0	0	0	0	0	1	0	0	0	0	4	1	2	5	Y	N	0	0	0	0	0.055388	N
50	90	9	0	0	0	0	0	0	0	0	0	0	0	1	4	1	2	7	N	N	0	0	0	0.192303	0.039824	N
21	110	6	0	1	0	1	0	0	0	1	0	0	0	0	6	2	2	7	N	N	0	0.05092	0.082444	0.158985	0.06158	N
28	95	6	0	0	0	0	0	0	0	0	0	1	1	0	5	2	2	6	Y	Y	0	0	0	0	0.119453	N
63	54	6	0	0	0	0	0	0	0	0	?	1	0	0	6	3	2	8	Y	N	0	0.091857	0	0	0.127895	N
23	91	6	0	0	0	0	0	0	0	1	1	0	0	?	4	11	2	6	N	N	0	0.048741	0	0	0.106116	N
42	79	?	0	0	0	0	?	0	0	1	0	0	0	1	5	8	2	6	N	N	0	0.057802	0	0	0.069361	N
40	75	6	0	0	0	0	0	0	0	1	0	0	0	1	6	1	1	1	N	N	0	0.081337	0	0	-0.014899	N
67	98	6	0	0	0	0	3	0	0	0	0	0	0	1	8	6	1	2	N	N	0.158065	0	0	0	0.126431	N
43	78	6	0	0	0	0	0	0	0	1	1	0	0	1	4	1	1	0	N	N	0	0.081864	0	0	0.04527	N
54	61	9	0	0	1	0	0	0	0	1	0	0	0	1	8	11	1	4	N	Y	0	0	0.573851	0	0.034533	N
75	92	5	0	0	0	0	0	0	0	1	1	0	0	1	7	2	2	5	N	N	0	0	0	0	-0.049096	N
37	94	6	0	0	0	0	0	0	0	1	1	0	0	1	6	1	1	1	N	N	0	0.13996	0	0	-0.044678	N
55	59	6	0	0	1	0	0	0	0	1	0	0	0	1	7	1	1	3	N	N	0	0	0	0	0.086981	N
42	84	6	0	0	0	0	0	0	0	1	0	0	0	1	5	?	?	?	Y	N	0	0.139743	0.169692	0	0.055396	N
57	73	6	0	0	0	0	0	0	0	1	0	0	0	0	2	?	?	?	Y	Y	0	0	0	0	-0.145387	N
38	82	13	0	0	0	0	0	0	0	1	1	0	0	0	7	3	1	5	Y	N	0.096278	0	0	0.199259	0.084022	N
26	98	13	0	0	0	0	0	0	0	1	0	0	0	1	5	9	1	5	N	N	0	0	0	0	-0.029301	N
59	88	?	?	?	?	?	?	?	?	?	?	?	?	?	8	3	2	5	N	N	0.169845	0	0	0	-0.088337	N
41	102	9	0	0	0	?	0	0	0	1	1	0	0	0	5	3	2	7	Y	N	0	0.066403	0	0.207329	-0.042286	N
53	90	6	0	0	0	0	0	0	0	0	0	1	0	0	9	5	2	7	N	N	0	0	0	0.149759	0.076087	N
56	61	13	0	1	0	0	0	0	0	1	0	0	0	1	1	1	1	0	N	N	0	0	0	0	0.005206	N
91	80	14	0	0	0	0	0	0	?	1	1	0	0	0	4	2	2	4	N	N	0	0	0	0	0.015617	N
69	79	1	0	0	0	0	0	0	1	1	1	0	0	0	4	10	1	1	Y	N	0	0.063821	0	0	0.063677	N
37	85	13	0	0	0	0	0	0	0	1	0	0	0	1	8	8	2	6	N	N	0	0	0	0	0.008027	N
21	90	6	0	0	1	0	0	0	0	1	1	0	0	1	5	11	1	4	N	N	0	0	0	0	0.076483	N
55	101	6	0	0	0	0	0	0	0	1	1	0	0	1	5	?	?	?	Y	N	0	0.188105	0	0	0.239613	N
56	60	6	0	0	0	0	3	0	0	0	0	0	1	1	3	?	?	?	N	Y	0	0.110064	0	0	0.09184	N
24	60	9	0	0	0	0	0	0	?	0	?	1	1	0	4	11	1	2	N	Y	0	0.035062	0.170304	0	0.015897	N
42	97	6	0	0	0	0	0	0	0	0	0	0	0	?	2	5	1	5	N	N	0	0.137105	0.110993	0	0.075279	N
47	63	6	0	0	0	0	0	0	?	1	0	0	0	1	4	?	?	?	Y	N	0	0	0	0.284915	0.20849	N
21	71	6	0	0	1	0	0	0	0	1	1	0	0	1	6	11	1	5	N	Y	0	0	0	0	0.108985	N
48	65	9	0	0	1	0	0	0	0	1	1	0	0	0	6	11	1	2	Y	Y	0	0	0.135071	0	-0.09405	N
53	98	?	0	0	0	0	0	0	0	0	0	1	0	0	7	2	3	6	Y	N	0.138356	0	0	0	0.051763	N
43	62	6	0	0	1	0	0	1	0	1	0	0	0	1	4	?	?	?	Y	N	0	0.144802	0	0	0.026128	N
44	69	6	0	1	0	0	0	1	0	?	0	1	1	0	4	4	1	1	Y	N	0	0.038629	0	0.060305	-0.013279	N
26	77	13	0	0	0	0	0	0	?	1	0	0	0	1	6	1	1	1	N	N	0	0	0	0	0.058054	N
42	72	15	?	?	?	?	0	?	?	?	?	?	?	?	5	1	2	4	N	Y	0	0	0.110372	0	0.167226	N
44	86	6	0	0	0	0	0	0	0	1	0	0	0	1	8	3	2	5	N	N	0	0	0	0	-0.109461	N
44	70	6	0	0	0	0	0	0	1	1	1	0	?	0	6	1	2	4	N	N	0	0	0	0	0.080589	N
35	80	6	0	0	1	0	0	0	1	1	0	0	0	0	5	2	2	7	Y	N	0	0	0	0	0.068523	N
46	89	6	0	0	1	0	0	0	0	0	0	0	0	0	2	6	2	6	N	Y	0.041735	0.027664	0	0	0.016456	N
28	95	6	0	0	0	0	0	0	?	?	?	?	?	0	7	3	1	6	N	N	0	0	0	0	0.10121	N
27	79	6	1	0	0	0	2	1	0	1	0	0	0	1	7	11	1	4	Y	Y	0	0.072217	0	0	-0.062009	N
41	85	9	0	0	0	1	0	0	0	0	?	1	0	0	5	2	1	4	N	Y	0	0	0.097263	0	0.103663	N
65	72	6	0	0	0	0	0	0	1	1	1	0	0	1	5	1	1	2	N	N	0	0.104605	0.169366	0	0.041472	N
41	90	?	0	0	0	0	0	?	?	?	?	?	?	?	5	8	1	2	N	N	0	0	0	0	0.114106	N
64	71	6	0	0	0	0	0	0	0	1	0	0	0	1	5	1	1	3	N	N	0	0.148416	0	0	-0.001817	N
53	86	6	0	0	0	0	0	0	0	1	1	0	0	0	7	8	2	6	N	N	0	0	0	0	-0.008985	N
59	83	6	0	0	0	0	0	0	0	1	1	0	0	1	4	1	1	0	N	N	0	0.121746	0	0	-0.009008	N
53	106	6	0	0	0	0	0	0	1	1	0	0	0	1	7	2	1	5	Y	N	0	0	0	0	0.091448	N
51	94	?	0	0	0	0	0	0	0	1	0	0	1	1	5	?	1	0	N	N	0	0.144557	0	0	0.129204	N
42	99	1	0	0	0	0	0	1	?	0	0	1	1	0	7	2	3	5	N	N	0.163064	0	0	0	0.105512	N
52	94	13	0	0	0	0	0	0	0	1	0	0	0	1	4	1	1	0	N	Y	0	0	0	0	0.14605	N
89	85	14	0	0	1	0	2	0	0	1	0	0	0	0	10	2	3	5	N	Y	0	0	0	0	0.110333	N
41	84	5	0	0	0	0	0	0	1	1	1	0	0	1	0	?	?	?	N	N	0	0.150677	0	0.094091	0.104991	N
90	78	14	0	0	0	0	0	0	0	1	1	0	0	1	4	11	1	5	N	N	0	0	0	0	0.083521	N
59	100	6	0	0	0	0	0	0	1	1	0	0	0	0	3	?	?	?	N	N	0	0.13582	0	0	0.064059	N
27	77	6	1	0	0	0	2	1	0	1	0	0	0	1	7	1	2	5	Y	N	0	0	0	0	-0.003401	N
25	60	6	0	0	1	0	0	0	1	1	0	0	0	0	5	1	1	1	N	Y	0	0	0	0	0.040115	N
43	97	6	0	0	1	0	0	0	0	1	0	0	0	1	4	1	1	3	N	Y	0	0.082738	0.06698	0	0.224906	N
72	59	5	0	0	0	0	0	0	0	1	0	0	0	0	6	2	2	7	N	N	0	0.118256	0	0	0.136816	N
44	93	6	0	0	1	0	0	0	0	1	0	1	0	1	7	2	2	7	N	N	0	0.058776	0	0.183514	0.180812	N
62	83	6	0	0	0	0	?	0	?	1	1	0	0	1	4	?	?	?	N	N	0	0.166417	0	0	0.050467	N
64	72	6	0	0	0	0	0	0	0	0	0	1	0	0	5	2	2	5	N	N	0	0.083839	0	0	0.071796	N
60	97	13	0	0	0	0	0	1	1	1	0	0	0	1	6	2	1	2	N	Y	0.045197	0.119837	0	0	-0.084301	N
20	81	6	0	0	0	0	0	0	0	1	0	0	0	0	6	1	2	5	Y	N	0.119729	0	0	0	0.081894	N
35	89	6	0	0	0	0	0	0	0	1	1	0	0	1	8	2	2	5	N	N	0	0	0	0	0.038044	N
41	99	6	0	0	0	0	0	0	0	1	1	1	0	0	5	3	2	6	N	N	0	0.191031	0	0	0.087818	N
53	76	9	0	0	0	0	0	0	1	1	1	0	0	0	5	2	1	6	N	Y	0	0.109098	0	0	0.120987	N
38	79	6	?	?	?	?	0	?	?	?	?	?	?	0	6	3	2	7	N	N	0	0	0.071167	0	0.026498	N
68	83	3	0	0	1	0	2	0	0	1	0	0	0	1	5	1	1	0	N	N	0.038517	0.153186	0.082674	0.039857	0.088129	N
46	97	13	1	0	0	0	0	0	1	1	0	0	0	1	5	1	1	2	Y	N	0	0	0	0	0.018132	N
35	86	6	0	0	0	0	0	0	0	1	0	0	0	1	4	1	1	2	Y	N	0	0.095959	0	0	-0.037677	N
82	73	?	0	0	0	0	0	0	0	?	0	0	0	1	5	?	?	?	N	N	0	0.107526	0	0.111909	-0.071872	N
51	82	6	0	0	0	0	0	0	1	1	0	0	0	1	4	1	1	0	N	Y	0	0	0	0	0.099898	N
56	82	6	0	0	0	0	0	0	0	0	0	?	1	1	4	11	1	1	N	Y	0	0.144689	0	0	0.124903	N
42	99	6	0	0	0	0	0	0	?	1	0	0	0	1	1	1	1	0	N	Y	0.034271	0.159019	0.147124	0	-0.008761	N
60	61	6	0	0	0	0	0	0	?	1	0	0	0	1	7	2	1	4	N	Y	0.049931	0.165484	0	0	0.04631	N
34	90	13	0	0	0	0	0	0	0	1	0	0	0	1	?	1	1	2	Y	N	0	0	0	0	0.163219	N
50	85	6	0	0	0	0	0	0	0	1	0	0	0	0	4	?	?	?	N	N	0	0.1408	0.056992	0	0.127002	N
44	91	15	0	0	0	0	0	0	0	1	1	0	0	1	5	1	1	0	N	N	0.253563	0	0	0	-0.052192	N
42	82	9	0	0	0	0	0	1	0	1	0	0	0	1	6	2	2	5	N	N	0	0.193856	0.031387	0.060527	-0.000202	N
34	98	6	0	0	0	0	0	0	0	1	0	0	0	1	5	1	1	3	Y	N	0	0	0	0	0.095513	N
46	74	6	0	0	0	0	0	0	?	1	0	0	0	?	8	2	1	3	N	N	0.079039	0.052391	0	0	0.09393	N
68	72	6	0	0	0	0	0	?	?	?	?	?	?	0	2	1	1	1	N	N	0	0.242149	0	0	-0.007523	N
67	74	14	0	0	0	0	3	0	0	1	0	0	0	1	6	2	2	5	N	N	0	0	0	0	0.028271	N
55	90	6	0	0	0	0	0	0	0	1	0	0	0	1	5	2	1	4	N	N	0	0	0	0	0.081827	N
70	92	6	0	0	0	0	3	0	0	1	?	0	0	0	5	?	?	?	N	N	0	0.09309	0	0	0.075318	N
50	93	6	0	?	?	0	0	?	?	1	0	0	0	0	7	?	?	?	Y	N	0	0.17618	0	0	0.012589	N
59	98	6	0	0	1	0	0	0	0	1	0	0	0	1	6	11	1	5	N	N	0	0	0	0	0.07169	N
52	55	5	0	0	0	0	0	0	0	?	0	0	0	1	4	1	1	2	N	N	0	0.085518	0	0	0.126016	N
39	98	6	0	0	0	0	0	0	1	1	0	1	0	0	4	3	2	7	N	N	0	0	0.17151	0	0.061637	N
96	74	6	0	0	0	1	3	0	0	0	0	1	1	0	8	3	1	7	N	N	0.030441	0.020178	0	0.0315	0.160153	N
53	91	6	0	0	0	0	0	0	0	1	1	0	0	1	5	1	1	0	N	N	0	0	0	0	-0.050438	N
45	79	15	0	0	1	0	0	0	0	1	1	0	0	0	6	1	2	2	N	N	0	0	0.210192	0	0.012229	N
55	62	6	0	0	0	0	0	0	0	1	0	0	0	1	8	1	1	1	N	Y	0	0.040674	0.065854	0	0.09734	N
41	126	6	0	0	0	0	0	0	0	1	0	0	0	1	5	3	2	8	N	N	0	0	0	0	0.046941	N
29	105	6	0	0	0	0	2	0	0	0	0	1	1	0	3	1	1	0	Y	Y	0	0.129478	0	0	-0.024179	N
65	99	6	0	0	0	0	2	0	?	0	0	0	1	1	8	1	2	5	N	N	0.138295	0.09167	0	0	0.046298	N
41	65	13	0	0	0	0	0	0	0	1	0	0	0	1	3	2	2	6	N	N	0	0.05551	0	0	-0.019667	N
32	98	6	0	0	0	0	0	0	0	1	0	0	0	1	6	1	1	0	Y	N	0	0.096558	0	0	0.119908	N
29	87	2	0	0	0	0	0	0	0	1	0	0	0	1	7	1	2	5	N	N	0	0	0	0	0.120205	N
29	86	?	0	0	0	0	0	1	0	1	1	0	0	1	5	2	2	6	Y	N	0	0.088738	0	0	0.013494	N
33	100	6	0	0	0	0	0	0	0	1	0	0	0	?	4	8	1	4	N	N	0	0	0	0	-0.075465	N
77	86	14	0	0	0	0	0	0	0	1	0	0	0	0	5	1	1	0	Y	N	0	0	0	0	0.041352	N
74	76	6	0	0	0	0	0	0	?	0	0	1	0	1	7	1	1	3	N	N	0	0.148391	0	0	0.099129	N
55	57	6	0	0	0	0	0	0	0	0	0	1	1	1	3	1	2	5	Y	N	0	0.112349	0	0	0.055012	N
64	66	4	0	0	0	0	0	0	0	1	1	0	0	1	4	1	1	0	Y	N	0	0	0	0	0.013439	N
38	85	6	0	0	0	0	0	0	1	1	0	0	0	1	4	1	1	2	N	N	0	0	0.117837	0	0.051142	N
55	86	6	0	0	1	0	0	0	0	1	0	0	0	1	5	7	2	6	N	N	0	0	0	0	0.078436	N
34	98	6	0	0	0	0	0	0	1	1	0	1	0	1	5	2	2	5	Y	N	0	0	0	0	-0.007988	N
45	82	6	0	0	1	0	0	0	0	0	0	0	0	1	7	1	1	3	N	N	0	0	0	0	0.032894	N
40	122	6	0	0	0	0	0	0	0	1	0	0	0	0	5	3	2	6	N	N	0	0.092164	0	0.071941	-0.029637	N
67	94	14	0	0	0	0	3	0	0	1	0	0	0	1	4	2	2	5	N	N	0	0	0	0	0.050221	N
51	110	?	0	0	0	0	0	0	0	1	0	0	0	0	9	1	2	6	N	N	0.066414	0	0	0	-0.046189	N
48	70	9	0	0	1	0	0	0	0	1	0	0	0	0	3	1	2	5	N	Y	0	0	0	0	0.095646	N
52	61	12	0	0	0	?	0	0	1	1	1	0	0	0	3	1	1	0	N	Y	0	0.125209	0	0	0.03807	N
49	79	6	0	0	0	0	0	0	0	1	0	1	0	1	?	?	?	?	N	N	0	0.14975	0	0	-0.012943	N
47	108	6	0	0	0	0	0	0	0	1	0	0	0	1	6	1	1	4	N	N	0	0	0	0	0.118775	N
33	96	6	0	0	0	0	0	0	0	1	0	0	0	1	8	11	2	6	N	N	0	0	0	0	0.140981	N
65	62	6	0	0	0	0	4	0	0	1	0	1	1	1	8	2	2	6	Y	N	0.313232	0	0	0	0.075031	N
42	88	6	0	0	0	0	?	1	0	1	0	0	0	?	4	?	?	?	N	Y	0.0258	0.153914	0	0	-0.044757	N
55	62	?	0	0	0	0	0	0	0	0	0	0	0	0	5	1	1	3	N	N	0	0	0	0	0.205561	N
35	103	9	0	0	0	0	0	0	0	1	0	0	0	1	4	1	1	0	Y	N	0	0.149009	0	0	0.14629	N
33	76	6	0	0	1	0	0	0	0	1	1	1	1	1	3	11	1	2	N	N	0	0	0.107201	0.103364	0.092498	N
19	80	6	0	0	0	0	0	0	?	1	1	0	0	0	5	3	2	5	N	N	0	0	0	0	0.136604	N
44	60	6	0	0	0	0	0	1	0	1	0	0	0	1	6	2	1	2	Y	N	0	0	0	0	0.057904	N
42	76	7	0	0	0	?	0	0	0	1	1	0	0	0	6	?	?	?	N	N	0	0.160483	0	0	0.002209	N
42	89	6	0	0	1	0	?	0	?	1	0	1	1	1	4	1	1	5	Y	N	0	0	0.081338	0	0.073766	N
39	64	13	0	0	0	0	0	0	0	0	0	1	1	1	5	2	2	5	N	Y	0.129428	0	0	0	0.114783	N
49	62	6	0	0	0	0	0	0	0	1	0	0	0	1	3	2	1	3	N	N	0	0.056895	0	0	0.021084	N
58	64	6	0	0	0	1	0	0	0	0	0	1	1	1	6	2	3	5	Y	N	0	0	0	0	0.09123	N
47	83	6	0	0	0	0	0	1	0	1	0	0	0	1	5	3	1	5	N	N	0	0	0	0	-0.074073	N
36	89	13	0	0	0	0	0	0	0	1	0	0	0	0	1	?	?	?	N	N	0	0.165921	0	0	0.006676	N
45	75	?	0	0	0	0	?	0	0	0	0	0	0	1	4	1	1	2	N	N	0	0	0	0	0.071696	N
63	75	6	0	0	0	0	0	0	0	1	0	0	0	0	6	1	2	3	N	Y	0	0	0	0	0.08465	N
70	77	6	0	0	0	0	0	0	1	1	1	0	0	0	4	1	1	0	N	Y	0	0.083814	0	0	0.133313	N
34	88	6	0	0	1	0	0	0	0	1	1	0	0	1	4	?	?	?	N	Y	0	0	0	0	-0.031276	N
43	75	6	0	0	0	0	0	0	0	1	0	0	0	1	4	?	?	?	N	N	0	0.130229	0	0.040661	0.076302	N
48	82	9	0	1	0	0	0	0	1	1	0	0	0	1	5	1	1	3	Y	N	0	0	0.13856	0	-0.098709	N
45	86	6	0	0	0	0	0	0	0	1	1	0	0	1	5	?	?	?	Y	N	0	0.180145	0	0	0.027355	N
23	97	6	0	0	0	0	0	0	0	1	0	1	0	0	6	11	2	4	N	Y	0	0.055388	0.179357	0	0.014236	N
46	122	6	0	0	0	0	0	0	0	1	1	0	0	0	5	2	1	3	N	N	0.078715	0.121746	0	0	0.063594	N
47	88	6	0	1	0	0	0	0	1	1	1	?	0	1	7	?	?	?	Y	Y	0.065253	0.086506	0	0	0.09931	N
48	90	6	0	0	0	0	0	0	?	1	0	0	0	1	4	1	1	1	N	N	0	0.191284	0	0	0.055896	N
27	98	6	0	0	0	1	2	1	0	1	0	0	0	1	7	1	1	1	Y	N	0.04883	0.064735	0	0	0.001676	N
55	111	6	0	0	0	0	?	0	1	1	?	0	0	0	5	?	?	?	N	Y	0	0.170552	0.030682	0	0.079299	N
60	74	6	0	0	0	0	0	0	0	1	0	0	0	0	6	?	?	?	Y	N	0.025608	0.20369	0	0	-0.065277	N
69	73	6	0	0	1	0	0	0	0	1	0	0	0	1	3	1	1	1	N	Y	0	0	0.087031	0	0.197892	N
22	90	6	0	1	0	0	0	0	0	1	1	0	0	1	6	1	1	2	N	N	0	0	0	0	0.037765	N
76	85	7	0	0	1	0	0	0	?	1	1	0	0	0	5	1	1	3	N	N	0	0	0.119097	0	0.020291	N
59	74	6	0	0	1	0	0	0	?	1	0	0	0	0	2	1	1	1	N	Y	0	0.154912	0	0	0.185484	N
29	90	6	0	0	0	?	0	0	0	1	1	0	0	1	5	1	1	0	N	N	0	0	0	0	0.081246	N
36	89	6	?	?	?	?	2	?	?	?	?	?	?	?	5	2	2	6	N	N	0	0	0	0	0.118218	N
37	66	9	0	0	0	0	0	0	0	1	0	0	0	1	7	1	2	4	N	N	0	0	0	0	0.102891	N
44	72	6	0	0	0	0	0	1	0	1	0	0	0	0	3	1	1	0	N	N	0	0	0	0	-0.009819	N
44	90	6	0	0	0	0	0	1	0	1	0	0	0	1	6	1	1	1	N	N	0	0.210888	0	0	0.065861	N
43	98	13	0	0	0	1	0	?	?	?	?	?	?	0	7	2	2	6	N	N	0.252128	0	0	0.260904	0.116031	N
42	83	6	0	0	0	0	0	0	0	1	0	0	0	1	2	1	1	2	Y	N	0.216496	0	0	0	-0.061903	N
40	71	7	0	0	1	0	0	0	0	1	?	0	0	0	4	1	1	3	N	N	0	0	0	0	0.111172	N
56	85	6	0	0	0	0	?	0	0	0	0	1	1	0	7	1	3	6	N	N	0.047965	0.095382	0	0.148905	0.074942	N
40	102	6	1	0	0	0	0	0	0	1	0	0	0	1	5	2	2	6	N	N	0	0	0	0	-0.012142	N
52	90	9	0	0	0	0	0	0	0	1	0	0	0	1	7	10	2	8	N	N	0.076435	0	0.082032	0	0.015783	N
40	82	15	0	0	0	0	0	0	0	1	1	0	0	0	4	1	1	1	N	N	0	0.065526	0.053046	0	0.029105	N
52	77	7	0	0	0	0	0	0	?	1	0	0	0	1	6	2	1	2	Y	N	0	0	0	0	0.111928	N
51	84	13	0	0	0	0	0	0	1	1	1	0	0	0	5	2	1	2	N	N	0	0	0	0.379813	0.084074	N
44	92	?	?	?	?	?	?	?	?	?	?	?	?	?	4	9	1	3	N	N	0	0	0	0	0.020297	N
58	84	6	0	0	0	0	0	0	0	1	1	1	0	1	6	2	1	1	N	N	0.102587	0.068	0	0	0.096086	N
63	82	14	0	0	0	0	0	0	0	1	1	0	0	1	7	2	1	5	Y	N	0	0	0	0	0.145715	N
43	99	6	0	0	0	0	0	1	0	0	0	0	0	0	5	2	3	6	Y	N	0.150657	0.099864	0	0.272828	0.064823	N
57	103	1	0	0	0	0	0	0	0	1	0	0	0	0	7	4	1	6	N	N	0.122699	0.040666	0	0.253941	0.145053	N
59	96	6	0	0	0	0	0	0	0	1	0	0	0	1	7	3	3	6	N	N	0	0	0	0	0.027623	N
40	54	7	0	0	1	0	0	0	1	1	?	0	0	0	2	1	1	0	N	Y	0	0	0	0	0.13373	N
45	81	6	0	0	0	0	0	0	0	0	0	0	0	1	8	3	2	8	N	N	0.111087	0	0	0.229908	0.016841	N
56	77	13	0	0	1	0	0	0	0	1	0	0	0	1	3	2	2	6	Y	N	0	0	0	0	0.020234	N
44	79	6	0	0	0	0	0	0	0	1	0	0	0	1	4	?	?	?	N	N	0	0.10786	0	0	0.005819	N
49	70	2	0	0	0	0	0	0	1	0	0	1	1	0	9	3	3	8	N	N	0	0.064028	0	0.199914	0.046642	N
39	81	13	0	0	0	0	0	0	0	1	0	0	0	0	4	2	2	5	N	N	0	0.130593	0	0	-0.096406	N
92	66	6	0	0	0	0	0	0	?	0	?	1	0	0	6	3	2	7	N	N	0.077858	0.103217	0	0.080568	-0.02502	N
43	62	6	0	0	1	0	0	1	0	1	0	0	0	1	4	?	?	?	N	N	0	0.150303	0	0	-0.023073	N
65	74	6	0	0	0	0	0	0	1	1	1	0	0	0	9	1	1	0	N	N	0	0	0	0	0.001432	N
40	81	9	0	0	1	1	0	0	0	0	0	1	0	0	6	3	2	7	N	N	0	0	0	0	0.103998	N
60	101	13	0	0	0	0	0	0	0	0	0	1	1	0	8	9	1	2	Y	N	0.203873	0.135138	0	0.140646	0.062287	N
57	101	13	0	0	0	0	0	0	0	1	1	0	0	0	5	5	1	7	Y	N	0	0	0	0	0.138941	N
53	100	6	0	0	0	0	0	0	0	1	1	0	0	1	4	3	1	5	N	N	0	0.078489	0.19062	0.122532	0.082968	N
33	91	?	?	?	?	?	?	?	?	?	?	?	?	?	7	8	1	4	Y	N	0	0	0	0	0.078865	N
59	85	6	0	0	0	0	0	0	0	0	0	1	1	0	8	1	1	4	Y	N	0	0	0	0	0.077878	N
32	90	15	0	0	0	0	0	0	1	1	0	0	0	1	7	1	1	2	N	Y	0	0	0	0	0.030642	N
55	78	6	0	0	0	0	0	0	0	1	1	0	0	1	5	2	2	6	Y	N	0	0	0	0	0.101668	N
45	87	6	?	?	?	?	?	?	?	?	?	?	?	?	8	1	1	0	N	N	0.124892	0.193166	0	0.04308	-0.040244	N
53	90	13	0	0	0	0	0	0	0	1	0	0	0	1	7	?	?	?	N	N	0	0.082201	0	0	0.02458	N
53	81	6	0	0	1	0	0	0	0	?	?	?	?	1	4	1	1	0	N	Y	0	0.243067	0	0	0.039409	N
36	96	6	0	0	0	1	0	0	0	0	0	1	0	1	10	2	2	7	Y	N	0	0.096283	0	0	0.082261	N
38	89	6	0	0	0	0	0	0	0	0	0	1	1	0	7	1	2	3	Y	N	0	0.029255	0	0	0.118811	N
54	83	6	?	?	?	?	0	?	?	?	?	?	?	?	5	1	1	4	N	Y	0	0.080731	0	0	0.039405	N
44	98	?	0	0	0	0	0	0	?	0	0	1	1	0	7	8	2	7	Y	N	0.237834	0	0	0	0.051142	N
89	73	14	0	0	0	0	1	0	0	1	1	0	0	?	6	2	1	5	N	N	0	0.083111	0	0	0.073775	N
43	95	6	0	0	1	0	0	0	1	1	1	0	0	0	8	11	2	5	N	Y	0	0	0	0	-0.057158	N
64	63	6	0	0	1	0	0	0	1	1	1	0	0	0	5	1	1	0	N	Y	0	0.061474	0.199065	0	0.094907	N
48	97	?	?	?	?	?	?	?	?	?	?	?	?	?	7	2	1	5	N	N	0	0	0	0	0.042181	N
40	75	6	0	0	0	0	0	0	0	0	0	1	0	1	7	2	3	7	N	N	0	0.052271	0	0.163204	0.028117	N
74	69	6	0	0	1	0	2	0	0	1	0	1	1	1	8	1	1	3	N	N	0	0	0.175105	0	0.061458	N
45	117	6	0	0	0	0	0	0	1	0	?	1	0	0	7	2	2	6	N	Y	0	0	0.080871	0	0.124267	N
37	89	9	0	0	0	0	0	0	0	1	1	0	0	1	5	2	2	7	N	N	0	0	0	0	0.069093	N
46	74	6	0	0	0	0	2	0	0	1	0	0	0	?	8	1	1	3	N	N	0	0	0	0	0.148199	N
21	96	6	0	0	0	1	0	0	1	1	1	0	0	0	7	3	2	6	N	N	0.282327	0	0	0	0.142934	N
57	80	6	0	0	0	0	0	0	0	1	0	0	0	0	7	1	1	4	N	N	0.067942	0	0	0	0.195311	N
52	91	6	0	0	0	0	0	0	0	1	0	1	1	?	8	8	2	5	N	N	0	0	0	0	-0.14369	N
32	86	6	0	0	0	0	0	0	1	1	0	0	0	1	5	1	1	3	Y	N	0	0.065677	0	0	0.11539	N
51	94	6	0	0	0	0	0	0	0	1	0	0	0	1	4	3	2	8	Y	N	0	0	0	0	0.054094	N
44	68	15	0	0	0	0	0	0	0	0	0	1	1	1	7	2	2	5	Y	N	0	0	0	0	-0.032307	N
35	101	15	0	0	0	0	0	0	?	1	0	0	0	?	5	?	?	?	N	N	0	0.076304	0.123542	0	0.104597	N
69	71	5	0	0	0	0	0	0	0	1	0	0	0	1	8	2	2	5	N	N	0	0	0	0.054077	0.021404	N
44	95	6	0	0	0	0	0	0	0	1	0	0	0	1	5	1	1	1	N	N	0	0.098116	0	0	0.178178	N
44	64	6	0	0	0	0	0	0	1	1	1	0	0	1	7	6	2	6	Y	N	0	0.14187	0.076567	0	-0.075413	N
52	92	6	0	0	0	0	0	0	0	1	0	0	0	1	4	?	?	?	N	Y	0	0.117191	0	0	0.028977	N
78	68	6	0	0	0	0	0	0	1	1	1	?	0	0	6	1	1	0	N	N	0	0	0	0	0.077548	N
53	69	6	0	0	0	0	0	0	0	1	1	0	0	0	4	3	1	4	N	N	0	0	0.092527	0	0.012803	N
48	61	6	0	0	0	0	0	0	?	1	1	0	0	1	3	4	2	4	Y	N	0	0.129899	0.05258	0	0.004786	N
50	87	6	?	?	?	?	0	?	?	?	?	?	?	?	10	1	1	1	N	N	0	0.045096	0	0	0.112369	N
39	72	6	0	0	0	0	2	0	0	1	1	0	0	0	8	2	1	1	N	N	0.072966	0	0	0.075506	0.115634	N
65	66	6	0	0	0	0	0	0	1	1	0	0	0	0	6	2	1	5	Y	N	0	0	0	0	0.059565	N
57	67	6	0	0	1	0	0	0	1	1	0	0	0	1	6	1	1	1	N	N	0	0	0	0.122383	0.075894	N
50	96	3	0	0	0	0	0	0	0	1	0	?	0	1	3	?	?	?	N	N	0	0.197306	0	0	-0.15139	N
64	68	6	0	0	0	0	0	0	0	1	0	0	0	1	5	1	2	4	Y	N	0	0	0	0	0.188229	N
56	99	6	0	0	0	0	3	1	0	0	0	0	1	1	10	?	?	?	N	N	0	0.075797	0	0	-0.026835	N
60	112	9	0	0	0	0	0	0	0	0	0	0	0	0	5	1	2	5	N	N	0.058423	0	0	0.120913	0.021327	N
57	69	6	0	0	0	0	0	0	0	1	0	0	0	1	1	?	?	?	Y	N	0	0	0	0	0.113716	N
39	80	13	0	0	0	1	0	0	0	1	0	0	0	0	6	8	2	6	Y	N	0.068374	0.045322	0.073381	0.212263	0.053998	N
87	84	14	0	0	0	0	4	0	0	0	0	1	1	0	7	1	1	0	N	N	0	0	0	0	0.044415	N
25	79	6	0	0	0	0	0	0	?	1	1	0	0	1	6	2	1	3	N	N	0	0	0	0	0.034619	N
64	80	6	0	0	0	0	0	0	1	1	1	0	0	0	1	?	?	?	N	N	0	0.16825	0.038916	0	0.144032	N
55	75	6	0	0	0	0	0	0	0	1	1	0	0	0	6	2	1	6	N	N	0	0	0.133318	0	0.096716	N
42	63	6	0	0	0	0	0	0	0	0	?	1	1	1	5	2	2	6	Y	N	0.111776	0	0	0	0.084238	N
61	110	6	0	0	0	0	0	1	0	0	0	0	0	1	8	?	?	?	N	N	0	0	0	0	-0.091541	N
51	70	9	0	0	0	0	0	0	0	1	0	0	0	1	4	3	2	8	N	N	0	0	0	0.12104	0.167735	N
51	79	?	0	0	0	0	1	0	?	0	?	1	1	?	5	4	1	2	N	N	0	0	0	0.149123	-0.00328	N
80	66	6	0	0	0	0	0	0	0	0	1	0	0	0	4	1	2	4	N	Y	0	0	0	0	0.108505	N
65	82	6	0	0	0	0	0	0	1	1	0	0	0	?	?	11	2	5	N	Y	0	0	0	0	0.121892	N
66	73	6	0	0	0	0	0	0	0	0	0	1	0	1	7	1	2	4	N	N	0	0.076532	0	0.238954	0.020121	N
19	71	6	0	0	0	0	0	0	0	1	0	0	0	0	7	8	2	6	Y	N	0.124668	0	0	0.129008	0.040755	N
45	82	6	0	0	1	0	?	0	0	0	0	1	1	0	6	?	?	?	Y	Y	0	0.181117	0.032583	0	-0.008951	N
69	83	6	0	0	1	0	0	0	0	1	1	0	0	1	5	1	1	2	N	N	0	0	0	0	0.17259	N
40	98	6	0	0	0	0	0	1	0	1	0	0	0	1	4	?	?	?	N	N	0	0	0	0	0.036166	N
88	95	7	0	0	0	0	1	0	0	1	0	0	0	0	6	1	1	2	N	Y	0	0	0	0	0.07764	N
43	65	6	0	0	0	1	0	0	0	1	0	1	0	1	5	8	2	5	N	N	0	0.179958	0	0	0.059151	N
43	98	13	0	0	0	0	0	0	0	1	0	0	0	0	7	2	1	2	N	Y	0	0.075226	0	0.234876	0.02993	N
68	78	?	0	0	1	0	0	?	?	?	?	?	?	1	2	?	?	?	N	N	0	0.206292	0	0	0.06035	N
27	96	9	0	0	0	0	0	0	0	0	0	1	0	1	9	2	2	6	N	N	0	0	0	0	-0.044476	N
35	110	6	1	0	0	0	0	0	0	0	0	1	1	1	9	1	2	5	N	N	0	0	0	0	0.048214	N
23	100	6	0	0	0	0	0	0	0	1	0	0	0	0	4	3	2	6	Y	N	0	0.087574	0	0.136715	-0.008973	N
17	98	6	0	0	0	0	0	0	1	1	1	1	1	0	6	2	2	4	N	Y	0	0	0	0	0.040898	N
55	94	6	0	0	1	0	0	0	0	1	0	0	0	0	5	?	?	?	Y	N	0	0	0	0	0.05395	N
38	94	4	0	0	0	0	0	0	?	0	?	1	1	1	7	1	1	2	N	N	0	0.144558	0	0	0.100392	N
49	87	6	0	0	0	0	0	0	0	1	1	0	0	1	5	1	1	2	Y	N	0	0.161098	0	0	0.214612	N
36	81	6	0	0	0	0	0	0	0	0	0	1	1	0	4	?	?	?	N	N	0	0.121032	0.035629	0.034354	0.003299	N
48	80	6	0	0	0	0	0	0	?	1	1	0	0	0	7	2	2	6	N	N	0	0	0	0	0.210104	N
58	90	?	0	0	0	0	0	0	0	0	0	1	1	1	1	?	?	?	Y	Y	0	0	0	0	0.107096	N
27	75	9	0	0	0	0	0	0	0	0	0	0	0	1	8	8	2	7	N	N	0.161583	0	0	0.167207	0.039874	N
34	92	6	0	0	0	?	0	0	0	1	0	0	0	1	6	3	2	5	N	N	0	0	0	0	0.0124	N
52	66	6	0	0	0	0	0	0	0	1	0	0	0	1	4	1	2	3	N	N	0	0.16638	0.015846	0	0.059562	N
53	99	6	0	0	0	0	0	1	0	1	0	0	1	1	5	?	?	?	N	Y	0	0.093102	0	0	0.010438	N
72	72	6	0	0	1	0	0	0	0	1	0	0	0	1	5	1	1	1	N	Y	0	0	0	0	0.023348	N
44	75	?	0	0	0	0	0	0	0	1	0	0	0	1	4	2	1	2	N	Y	0	0	0	0	0.118587	N
42	98	6	0	1	0	0	0	0	1	1	0	0	0	0	5	1	1	0	N	N	0.106055	0	0	0	0.002695	N
59	72	6	0	?	?	?	0	0	?	1	0	0	0	1	8	2	1	3	N	N	0	0.160276	0	0	0.084252	N
49	82	6	0	0	0	0	0	0	?	1	1	0	0	1	7	2	1	2	N	N	0	0.043303	0.070111	0	0.171673	N
53	55	6	0	0	0	0	0	0	?	1	0	0	0	1	2	2	1	4	N	N	0	0	0	0	-0.051497	N
41	62	6	0	0	0	0	0	0	0	1	1	0	0	1	4	8	1	5	Y	N	0	0	0	0	0.083389	N
44	73	6	0	0	0	0	0	1	0	1	0	0	0	0	4	2	1	2	N	N	0	0.152546	0	0	0.018277	N
50	77	6	1	1	0	0	0	0	0	1	0	0	0	1	2	?	?	?	N	N	0	0.129714	0.035003	0	0.06842	N
28	106	6	0	0	0	0	0	0	0	1	1	0	0	1	3	11	1	5	N	N	0	0.067933	0	0	0.077533	N
47	80	6	?	?	?	?	1	?	?	?	?	?	?	?	6	?	?	?	N	N	0.249912	0	0	0.129306	0.305022	N
56	72	6	0	0	0	0	0	0	0	1	0	0	0	1	7	3	1	6	N	N	0	0	0	0	0.050848	N
48	67	6	0	0	0	0	0	0	?	1	1	0	0	1	7	2	1	4	Y	N	0	0.156028	0.042104	0	-0.068993	N
82	111	3	0	0	0	0	2	0	0	1	1	0	0	1	5	11	1	2	N	Y	0	0	0	0	0.176835	N
45	109	6	0	0	0	0	0	0	0	0	0	0	0	1	8	1	1	3	N	Y	0	0	0	0	0.101455	N
64	83	4	0	0	0	0	0	0	0	1	0	0	0	1	3	?	?	?	Y	N	0	0.14583	0	0	0.045787	N
36	110	6	0	0	0	0	0	0	1	1	1	0	0	1	5	1	1	1	N	N	0	0	0	0.214899	0.048584	N
37	82	6	0	0	0	0	0	0	0	1	0	0	0	1	2	1	1	2	N	N	0	0.131284	0	0	0.075798	N
40	71	9	0	0	1	1	0	0	0	0	0	1	0	1	6	3	1	5	N	N	0	0	0	0	0.086779	N
47	75	6	0	0	0	0	0	0	0	1	0	0	0	1	5	1	1	2	N	N	0	0	0.076792	0	-0.009627	N
60	64	6	0	0	0	0	0	1	?	1	0	0	0	0	7	2	1	2	Y	Y	0	0.040673	0.065853	0	0.074317	N
69	70	6	0	0	1	0	0	0	0	1	0	0	0	1	5	2	1	4	N	Y	0	0	0.110241	0	0.077595	N
74	89	6	0	0	0	1	0	0	0	0	0	1	1	0	7	3	1	6	N	N	0.126246	0	0	0	0.093347	N
70	102	5	?	?	?	?	0	?	?	?	?	?	?	?	5	3	1	5	N	N	0	0	0	0	0.019016	N
60	66	6	0	0	0	1	0	0	0	1	1	0	0	1	6	1	1	4	N	N	0	0	0	0	0.083107	N
44	97	6	0	0	0	0	0	0	1	1	1	0	0	0	4	1	1	1	N	Y	0	0	0	0	0.068369	N
66	91	3	0	0	0	0	0	0	0	1	0	0	0	1	3	1	1	4	N	N	0	0	0	0	0.150251	N
57	76	6	0	0	0	?	0	0	0	1	0	0	0	0	8	2	2	6	N	N	0	0	0	0	0.037052	N
74	60	3	0	0	0	0	0	0	0	1	0	0	0	0	5	?	?	?	N	N	0	0	0	0	0.182207	N
29	85	6	0	0	0	1	0	0	1	1	1	0	0	1	5	2	2	4	Y	Y	0	0	0	0	0.029137	N
63	68	6	0	0	0	0	0	0	1	1	1	0	0	0	4	?	?	?	N	Y	0	0.175176	0	0	0.125343	N
57	76	9	0	?	?	?	0	?	0	1	0	0	0	0	7	4	2	7	N	N	0.127806	0	0	0	-0.077827	N
51	106	9	0	0	0	0	0	0	0	1	1	0	0	0	6	1	1	2	N	Y	0	0	0	0	0.043892	N
54	84	5	0	0	0	0	0	1	0	1	0	1	1	0	4	?	?	?	N	Y	0	0.155193	0	0	0.04062	N
48	70	6	0	0	1	0	0	1	1	0	0	0	1	1	5	9	1	4	N	Y	0.083309	0.193277	0.044705	0	0.013533	N
72	68	6	0	0	1	0	0	0	0	1	0	0	0	1	5	8	1	3	N	N	0	0	0	0	0.172318	N
69	79	6	0	0	0	0	0	1	0	0	0	1	1	0	4	1	1	1	N	N	0	0	0.079166	0.152665	0.137784	N
62	77	6	0	0	1	0	0	0	0	1	0	0	0	1	5	11	1	2	N	N	0	0.196411	0.106002	0	0.069096	N
50	99	7	0	0	0	1	0	0	0	1	0	1	0	0	5	3	2	6	N	Y	0.072792	0	0	0.150652	0.014822	N
52	65	6	0	0	0	0	0	0	0	0	0	0	0	1	5	2	2	7	N	N	0	0	0	0	0.057283	N
69	83	6	0	0	0	0	0	0	0	1	0	0	0	?	4	?	?	?	N	N	0	0.067764	0	0	0.017576	N
54	64	6	0	0	0	0	0	0	0	0	0	1	0	1	4	2	1	2	Y	Y	0	0	0	0	-0.070187	N
67	100	6	0	0	0	0	0	0	0	0	0	1	1	1	6	1	2	4	N	N	0	0	0	0	0.217931	N
93	66	14	0	0	0	?	0	0	0	1	1	0	0	1	6	1	1	2	N	Y	0	0	0	0	-0.019588	N
47	75	7	0	0	0	0	0	0	0	1	1	0	0	1	4	3	2	5	N	N	0	0.044452	0	0	0.0059	N
86	98	9	0	0	0	0	2	0	0	0	0	1	0	0	7	2	1	4	N	N	0	0.043364	0	0.067697	0.10742	N
67	92	6	0	1	0	0	0	0	0	0	0	1	1	0	?	?	?	?	Y	N	0	0	0	0	0.003578	N
48	96	9	0	0	0	0	0	0	0	1	0	0	0	1	6	8	1	4	Y	Y	0	0.093464	0	0	-0.006427	N
47	98	6	0	0	0	0	0	0	0	0	0	1	1	0	8	10	1	5	N	N	0	0.082142	0	0	0.068574	N
55	106	6	0	0	0	0	0	0	0	0	0	0	0	1	7	1	1	3	N	N	0	0	0	0	0.108583	N
77	61	6	0	0	0	0	0	0	0	0	0	0	?	1	6	1	1	2	N	N	0	0.07257	0	0	0.074563	N
58	88	6	0	0	1	0	2	0	0	0	0	1	1	1	5	8	3	5	Y	N	0.051147	0.084758	0	0.238176	-0.019356	N
47	68	6	0	0	0	0	0	0	0	1	0	0	0	0	7	1	1	0	N	N	0	0.075888	0	0	0.040865	N
74	86	6	0	0	0	0	0	0	1	0	0	1	1	0	8	3	3	6	N	N	0	0.093068	0	0	0.161755	N
44	102	6	0	0	0	0	0	0	0	1	0	?	0	0	6	8	2	5	N	N	0	0	0	0	0.056784	N
57	58	6	?	?	?	?	?	?	?	?	?	?	?	?	7	1	1	1	N	Y	0	0	0	0	0.097854	N
53	97	9	0	0	1	0	0	0	1	1	0	0	0	0	6	1	1	1	N	Y	0	0.198228	0	0	0.098639	N
51	93	7	0	0	1	0	0	0	0	1	0	0	0	1	5	1	1	2	N	N	0	0	0	0	0.119933	N
25	90	6	0	0	0	0	0	0	0	1	1	0	0	0	6	3	1	5	N	N	0	0	0	0	0.005887	N
57	96	6	1	0	0	0	0	1	1	0	0	0	1	0	4	1	1	2	N	N	0	0.091863	0	0	0.148567	N
44	78	6	0	0	1	?	0	0	1	1	1	0	0	0	6	1	2	4	N	Y	0	0	0	0	0.046237	N
43	57	6	1	0	0	0	0	1	0	1	0	0	0	1	4	?	?	?	Y	N	0	0.116722	0	0	-0.006378	N
47	112	2	0	0	0	0	0	1	1	1	?	0	0	1	4	?	?	?	N	N	0	0.15383	0	0	0.087439	N
33	76	15	0	0	0	0	0	0	0	0	0	1	1	0	7	1	2	4	N	N	0.174488	0	0	0.180562	0.037357	N
41	95	6	0	0	0	0	0	0	0	1	0	1	0	0	5	1	1	3	N	N	0	0	0	0	0.223822	N
37	71	6	0	0	0	0	2	1	0	0	0	1	0	0	6	2	3	5	Y	Y	0.117306	0	0	0	0.00681	N
32	88	15	1	0	0	0	0	0	0	1	0	0	0	1	7	3	1	6	N	N	0	0	0	0	-0.022772	N
41	81	13	0	0	0	0	0	0	0	1	0	0	0	1	5	1	2	6	N	N	0	0	0.138217	0	0.132257	N
62	96	6	0	0	0	0	0	0	0	1	1	1	0	0	8	1	2	4	Y	N	0.022085	0.190312	0	0	0.089486	N
24	76	?	?	?	?	?	?	?	?	?	?	?	?	?	5	2	2	5	N	N	0	0	0	0	0.064401	N
40	77	6	0	0	1	0	0	0	0	0	0	1	1	0	8	2	1	5	N	N	0	0	0.14144	0	0.062413	N
46	88	9	0	0	0	0	0	0	0	0	0	1	1	1	7	3	2	8	N	N	0.378722	0	0	0.195953	0.018243	N
57	84	6	0	0	0	0	0	0	1	1	1	0	0	0	3	2	1	1	Y	N	0	0	0.218926	0	0.08116	N
41	63	9	0	0	0	0	0	0	0	1	0	0	0	0	3	1	1	1	N	N	0.069982	0.046388	0.075106	0	0.035747	N
43	96	6	0	0	1	0	0	0	0	1	0	0	0	1	3	1	1	3	N	N	0	0.069501	0	0	0.229033	N
49	81	6	0	0	0	0	0	0	0	1	0	0	0	0	6	1	1	2	N	Y	0	0.061258	0	0	0.186396	N
44	61	13	0	0	0	0	0	0	1	1	1	0	0	1	3	?	?	?	N	N	0.104947	0.139129	0	0	0.01771	N
52	98	6	0	0	0	0	0	0	1	1	1	0	0	1	8	11	1	1	N	Y	0	0	0	0	0.02638	N
91	83	14	0	0	1	0	0	0	?	0	0	0	0	1	4	?	?	?	N	N	0	0.065137	0	0	0.074493	N
43	48	6	0	0	0	0	0	0	?	1	0	0	0	1	7	2	2	6	N	N	0	0	0	0	0.076017	N
55	54	6	0	0	0	0	0	0	0	0	0	1	0	0	6	7	2	8	Y	N	0	0	0	0	0.047663	N
68	87	?	0	?	?	0	0	1	0	0	0	0	0	0	6	1	1	3	Y	N	0	0.089406	0	0	0.016082	N
32	96	6	0	0	0	1	0	0	?	1	0	0	0	0	4	3	2	7	N	N	0.173739	0.057582	0	0.179787	0.102782	N
54	82	6	0	0	0	0	3	0	0	0	0	1	1	1	7	1	1	2	Y	N	0	0	0	0	-0.014594	N
83	66	3	0	0	0	0	0	0	0	0	0	0	0	1	6	1	1	1	N	N	0	0	0	0	0.094541	N
58	105	6	0	0	0	?	0	0	0	1	0	0	0	1	8	?	?	?	N	N	0.286755	0	0	0	0.028779	N
47	91	15	0	0	1	0	0	0	?	1	1	0	0	?	5	?	?	?	N	Y	0	0.071626	0	0	0.122456	N
42	79	6	0	0	0	0	0	0	0	1	1	0	0	1	3	2	1	1	N	N	0	0.233433	0	0	-0.016913	N
61	53	6	0	0	1	0	0	0	0	1	1	0	0	1	4	2	1	4	Y	Y	0	0	0	0	0.229632	N
41	112	6	?	?	?	?	0	?	?	?	?	?	?	?	4	1	1	3	N	N	0	0	0	0	0.193211	N
50	99	6	0	0	0	0	2	0	0	1	1	0	0	1	9	3	2	7	N	N	0	0	0	0	0.203282	N
91	87	14	0	0	0	0	0	0	?	1	1	0	0	0	4	2	2	5	N	Y	0	0	0	0	0.087947	N
65	87	6	0	0	0	0	0	0	0	0	0	0	0	1	6	?	?	?	N	Y	0.030045	0.199156	0	0	0.086315	N
43	77	6	0	0	0	0	0	0	0	1	0	0	0	1	6	1	1	1	N	N	0	0	0	0	0.026166	N
52	99	6	1	0	0	0	0	0	0	1	0	0	0	1	5	2	1	4	N	N	0	0	0	0	0.070471	N
25	89	6	0	1	0	0	0	0	0	1	1	0	0	0	5	1	1	2	N	N	0	0	0	0	0.129021	N
25	98	6	0	0	1	0	0	0	0	1	0	0	1	1	5	8	1	3	N	N	0.10585	0	0	0.21907	-0.00275	N
38	48	6	0	0	0	0	3	0	0	0	0	1	0	0	6	11	1	4	N	N	0	0	0.081706	0.078781	0.108343	N
55	93	6	0	0	0	0	0	0	0	1	1	0	0	1	5	1	2	3	N	N	0	0	0	0	0.000347	N
26	73	13	0	0	0	0	0	0	0	1	0	0	0	1	8	2	2	6	N	N	0	0	0	0	-0.010258	N
63	109	6	0	0	0	0	0	0	0	1	0	0	0	1	5	1	1	2	N	N	0.01577	0.198606	0	0	0.028582	N
52	75	6	0	0	1	0	0	0	0	1	1	0	0	0	7	1	1	2	N	N	0	0	0	0	0.006365	N
24	83	?	?	?	?	?	?	?	?	?	?	?	?	?	5	8	2	5	Y	N	0	0	0	0	0.095704	N
56	98	6	0	0	0	0	0	0	1	0	0	1	0	1	5	6	2	4	N	N	0.054704	0.145043	0	0.113216	0.167353	N
55	94	6	0	0	0	0	0	0	0	1	0	0	0	1	5	2	1	4	N	N	0	0	0.089972	0	0.135251	N
49	91	6	1	0	0	0	0	0	0	1	0	0	0	1	4	2	1	4	N	N	0	0	0	0	-0.037955	N
55	89	6	0	0	0	0	0	0	0	1	0	0	0	1	6	1	1	2	N	Y	0	0	0	0	0.0628	N
58	64	6	0	0	1	0	0	0	0	1	0	0	0	1	2	?	?	?	N	Y	0	0.187557	0.030367	0	0.025191	N
63	81	6	1	0	0	0	0	0	1	1	0	0	0	0	8	3	1	5	Y	N	0	0.165393	0	0	0.176113	N
53	63	6	0	0	0	0	0	0	?	1	0	0	0	1	5	3	1	3	N	N	0	0.164119	0	0	0.106127	N
68	74	6	0	0	0	0	0	0	1	1	1	0	0	0	4	1	1	0	N	N	0	0	0	0	0.208125	N
69	87	6	0	0	0	0	0	0	0	1	1	0	0	1	7	1	1	4	N	Y	0	0	0	0	0.038235	N
47	60	6	0	0	0	0	0	0	1	0	?	1	1	0	4	8	2	7	Y	N	0	0.096936	0	0	-0.022144	N
30	84	13	0	0	0	0	0	0	0	1	1	0	0	1	5	11	1	5	Y	N	0	0.095709	0.077481	0	-0.075245	N
72	79	6	0	0	1	0	0	0	0	1	0	0	0	1	5	1	2	3	N	N	0	0	0.16094	0	0.186965	N
59	98	6	0	0	0	0	4	1	0	0	0	?	0	0	7	8	2	5	N	N	0	0	0	0	0.011258	N
55	83	6	0	0	0	1	0	0	0	1	0	0	0	0	6	2	1	5	Y	N	0	0	0	0	0.001709	N
30	92	6	0	0	0	0	0	0	0	1	0	0	0	1	5	?	?	?	N	N	0	0	0	0	-0.032911	Y
36	109	6	0	0	0	0	0	0	0	1	0	0	0	1	4	?	?	?	Y	N	0	0.146329	0	0	0.063406	Y
39	94	6	0	0	0	0	0	1	0	1	0	0	0	1	6	3	1	6	N	N	0.127178	0.126451	0	0.065803	0.035375	Y
28	93	6	0	0	0	0	0	0	0	0	0	1	1	1	6	6	1	3	Y	N	0	0	0	0	0.00416	Y
73	92	6	0	0	0	1	0	0	0	1	0	0	0	1	5	2	2	6	N	Y	0.140056	0	0.300622	0	0.082935	Y
39	82	9	0	0	0	0	0	0	0	1	1	0	0	1	7	8	2	5	Y	N	0	0	0	0	0.041223	Y
52	104	6	0	0	0	0	0	0	0	1	0	0	0	1	5	3	2	7	N	N	0	0	0	0	0.082227	Y
51	86	6	0	0	0	0	0	0	1	1	1	0	0	1	3	?	?	?	N	Y	0	0.147295	0	0	0.065045	Y
54	78	6	0	0	0	0	0	0	0	0	0	1	1	1	7	8	1	2	Y	N	0.08019	0	0	0.082981	0.010056	Y
40	94	6	0	0	0	0	0	0	0	1	1	0	0	1	7	7	1	3	N	N	0	0.140076	0	0	0.04358	Y
36	89	6	0	0	0	0	0	0	0	0	0	1	1	0	8	7	3	8	Y	N	0.173018	0	0	0.134281	0.191309	Y
52	100	4	0	0	0	0	0	0	0	1	0	0	0	1	9	1	?	3	Y	N	0.056995	0.03778	0	0.235917	0.025251	Y
57	93	6	0	0	0	0	0	0	0	1	0	0	0	0	6	5	2	4	N	N	0.074654	0	0	0.30901	0.118187	Y
82	88	?	?	?	?	?	?	?	?	?	?	?	?	?	7	2	1	3	Y	N	0	0	0	0	0.053656	Y
30	109	6	0	0	0	0	2	1	?	0	0	1	1	1	5	8	2	5	Y	N	0	0	0	0	0.046337	Y
30	107	6	0	0	0	0	0	0	?	1	0	0	0	1	8	3	1	7	N	N	0.31949	0	0	0.220408	0.009232	Y
56	83	6	0	0	1	0	?	0	0	1	0	0	0	1	5	8	1	3	N	N	0	0.064427	0	0	0.122662	Y
31	114	6	0	0	0	0	0	1	0	0	0	?	1	1	7	2	2	6	N	N	0.128608	0	0	0.133085	0.113495	Y
42	85	?	?	0	1	0	0	0	0	0	0	1	1	0	3	1	1	1	N	N	0.184849	0	0	0.191284	-0.029312	Y
28	80	6	0	0	0	0	0	0	0	1	0	1	1	1	5	2	2	7	N	N	0	0	0	0	0.048174	Y
64	81	6	0	0	0	0	0	0	0	0	0	1	0	0	5	11	2	5	N	N	0	0	0	0	0.152405	Y
33	90	6	?	0	0	0	0	1	0	0	0	1	1	0	10	2	1	2	N	N	0	0.184475	0	0	-0.07084	Y
19	90	9	0	0	0	1	0	0	0	0	0	0	0	?	6	3	2	7	N	N	0	0	0	0	0.09385	Y
42	58	6	0	1	0	0	0	0	0	1	0	0	0	1	8	2	2	7	Y	N	0	0	0	0	0.043515	Y
37	90	15	0	0	0	0	0	0	0	1	0	0	0	1	6	8	2	7	N	N	0	0	0	0	0.209605	Y
64	69	6	0	0	0	0	0	0	?	0	0	1	0	0	7	6	2	6	N	N	0	0	0	0	0.044164	Y
41	103	6	0	1	0	0	0	0	0	1	0	1	0	1	5	3	2	6	N	N	0.159194	0.105523	0	0.082368	0.139685	Y
28	73	6	0	0	0	0	0	1	0	0	0	1	1	1	7	1	1	0	Y	N	0.189276	0.062731	0	0	0.006066	Y
94	68	14	0	0	0	0	1	0	0	1	0	0	1	1	5	1	1	0	N	N	0	0.070097	0	0	0.136439	Y
43	97	6	0	0	0	0	0	0	0	1	0	0	0	1	4	1	1	2	N	N	0	0.196088	0	0	0.041383	Y
59	73	6	0	0	0	0	0	0	0	1	0	0	0	1	5	2	1	1	N	N	0	0.047154	0	0	0.10292	Y
41	73	6	0	0	0	0	0	0	0	1	0	0	0	1	0	?	?	?	N	N	0	0	0	0	0.021331	Y
66	69	3	0	0	0	0	0	0	0	1	0	0	0	1	5	2	1	5	N	N	0	0	0	0	-0.041583	Y
51	98	6	0	0	0	0	0	1	0	1	0	0	0	0	9	1	2	5	N	N	0	0	0	0	0.144971	Y
40	82	6	0	0	1	0	0	0	?	1	0	0	0	0	5	1	1	5	N	N	0.081294	0	0	0.084124	0.136638	Y
41	76	6	0	0	0	0	2	0	?	0	0	1	1	1	6	11	3	5	Y	N	0	0.117831	0	0	-0.041394	Y
43	128	6	0	0	1	0	4	0	0	0	0	1	1	1	11	?	?	?	N	N	0	0	0	0.16548	-0.037434	Y
42	78	6	0	0	1	0	?	0	?	1	0	1	0	1	6	2	2	7	N	N	0	0	0.063862	0.30788	0.082808	Y
30	101	6	0	0	0	0	0	0	0	1	0	0	0	1	6	?	?	?	N	N	0	0.08917	0	0	-0.060426	Y
74	76	3	0	0	1	0	2	0	0	1	0	0	0	1	4	1	1	0	N	N	0	0	0	0	0.137659	Y
67	87	6	0	0	0	0	0	0	1	0	0	1	0	0	7	2	3	6	Y	N	0.163617	0.054227	0	0.169313	0.09894	Y
50	97	6	0	0	0	0	2	0	0	0	0	1	1	1	8	1	1	2	N	N	0	0	0	0	-0.026019	Y
37	75	9	?	?	?	?	?	?	?	?	?	?	?	?	7	1	1	1	Y	N	0	0	0	0	0.02698	Y
60	88	6	0	0	0	?	0	0	0	1	0	0	0	1	5	1	1	1	N	Y	0	0	0	0	0.077992	Y
45	92	6	1	0	0	0	0	1	0	0	0	0	0	1	3	?	?	?	Y	N	0	0	0	0	0.092709	Y
43	81	15	0	0	0	0	0	1	0	1	0	0	0	1	5	8	2	6	Y	N	0	0	0	0	0.082104	Y
38	93	5	0	0	0	0	0	1	0	0	0	0	0	1	7	?	?	?	N	N	0	0.073774	0	0	0.013979	Y
59	80	?	?	?	?	?	?	?	?	?	?	?	?	?	8	2	3	7	N	N	0.242031	0	0	0.16697	0.135817	Y
24	80	6	0	0	0	0	0	0	0	1	1	0	0	1	5	9	1	3	Y	N	0	0.126042	0	0	0.073401	Y
44	96	6	0	0	0	0	0	0	0	1	0	0	0	1	7	3	3	8	N	N	0.082345	0.109166	0	0	0.061584	Y
25	70	6	0	0	0	0	0	0	?	1	1	0	0	1	5	1	1	0	Y	N	0	0.123119	0	0	0.034957	Y
51	100	?	0	0	0	0	0	0	0	1	0	0	0	0	6	8	2	6	N	N	0	0.093509	0	0	0.067216	Y
33	96	6	0	0	0	0	0	0	0	0	?	1	1	0	6	1	1	1	Y	N	0	0.072577	0	0	0.040975	Y
43	88	6	0	0	0	0	0	0	0	0	0	1	0	1	7	1	3	6	Y	N	0.205036	0.016989	0	0.291738	-0.027269	Y
49	66	6	0	0	1	0	0	0	0	1	0	0	0	?	7	1	1	3	N	N	0	0.104149	0	0	0.062339	Y
42	88	6	0	0	0	0	0	1	0	0	0	?	0	1	1	?	?	?	N	N	0	0.174299	0	0	0.087625	Y
74	95	6	0	0	1	0	2	0	0	1	0	1	1	1	9	1	1	4	N	N	0	0.105005	0	0	0.099719	Y
66	108	5	0	0	0	0	0	0	0	0	?	1	1	0	3	?	?	?	N	N	0	0	0	0.178005	0.103769	Y
40	58	6	0	0	0	0	0	1	?	1	0	0	0	1	5	?	?	?	N	N	0	0	0	0	0.010158	Y
40	69	9	0	0	1	0	0	0	0	1	1	0	0	0	5	2	2	3	N	Y	0	0	0	0	0.032116	Y
42	119	6	0	0	0	0	0	1	0	1	0	0	0	1	4	2	2	5	Y	N	0	0	0	0	0.221849	Y
60	79	6	0	0	0	0	2	0	0	1	0	0	0	1	7	2	1	3	Y	N	0	0.055664	0	0	0.006314	Y
61	95	6	0	0	0	0	0	0	0	1	0	0	0	1	8	2	1	3	N	N	0.129582	0.042947	0	0.234662	0.192183	Y
68	90	6	0	0	0	0	4	0	0	0	0	1	1	1	6	1	1	3	Y	N	0	0.0296	0	0.046209	0.105535	Y
76	80	6	0	0	0	1	3	0	0	0	0	1	1	1	?	3	3	6	N	N	0.063353	0	0	0.196673	0.125721	Y
52	86	6	0	1	1	0	0	0	0	1	0	0	0	1	9	2	1	5	N	N	0	0	0	0	0.214824	Y
51	74	5	0	0	0	0	0	0	0	1	1	0	0	1	4	3	2	7	Y	N	0	0.130094	0	0.203095	0.022291	Y
35	106	6	1	0	0	0	0	0	0	0	0	1	1	1	6	1	1	2	N	N	0	0	0	0	0.035843	Y
56	100	6	0	0	0	0	0	1	0	0	0	1	1	0	8	1	1	2	Y	N	0	0	0	0	-0.087034	Y
82	71	3	0	0	1	0	0	0	1	0	0	?	0	0	8	4	2	6	N	N	0	0	0	0	0.085544	Y
36	83	6	0	1	0	0	0	0	?	1	0	0	0	1	6	2	2	6	Y	Y	0	0	0	0	0.162306	Y
64	106	7	1	0	0	0	0	1	0	1	0	0	0	0	3	?	?	?	Y	N	0	0.177925	0.048013	0	-0.046125	Y
37	81	6	0	0	0	0	0	0	0	1	0	0	0	1	5	2	2	5	N	N	0	0	0.116653	0	0.174698	Y
43	88	6	0	0	0	1	0	0	0	1	0	1	0	1	3	2	1	1	N	N	0.172927	0.038208	0	0	-0.016204	Y
52	?	6	0	0	0	0	0	0	0	0	0	1	1	1	9	3	2	7	N	N	0	0	0	0	-0.092087	Y
51	138	5	0	0	0	0	0	0	0	1	0	1	1	1	5	2	1	3	N	Y	0	0.167659	0	0	0.014259	Y
31	105	6	0	0	0	0	2	0	0	0	0	1	1	1	7	2	2	5	Y	N	0	0.069196	0.112035	0	-0.007001	Y
41	61	15	0	0	0	0	0	0	?	1	0	0	0	1	5	8	2	5	Y	N	0	0	0.103002	0	0.043177	Y
71	89	6	0	0	0	0	0	0	0	0	0	1	1	0	3	1	1	2	N	N	0	0.125946	0	0.131079	0.258003	Y
43	89	6	0	0	0	0	0	1	0	1	0	1	1	0	7	7	1	7	N	N	0	0	0	0	0.0843	Y
67	101	4	0	0	0	0	0	0	1	1	1	?	0	0	6	?	?	?	N	N	0.049429	0.032765	0	0	0.105394	Y
42	93	9	0	0	0	0	0	1	0	0	0	1	1	0	6	?	?	?	N	N	0.166012	0	0	0	0.023865	Y
25	86	6	0	0	0	0	0	1	0	?	0	1	1	0	6	2	2	5	N	N	0.031139	0.144487	0	0.032223	0.035049	Y
27	83	6	0	0	0	1	2	1	0	1	0	0	0	1	9	6	3	5	Y	N	0	0.04846	0	0.151306	0.032026	Y
64	101	6	0	0	0	0	2	0	0	1	0	1	1	1	4	7	3	6	N	N	0	0.11302	0	0	0.017528	Y
30	106	6	0	0	0	0	0	0	0	?	0	1	1	1	7	4	1	2	N	N	0	0.197879	0	0	0.048838	Y
80	57	3	0	0	0	0	3	1	0	0	0	1	1	0	9	1	1	1	N	N	0	0.071228	0	0	0.032541	Y
22	79	6	0	0	0	0	3	0	0	0	0	1	1	0	6	1	2	4	N	N	0.136559	0	0	0	0.083323	Y
44	88	5	0	0	0	0	0	0	0	1	0	0	1	1	6	1	1	3	N	N	0	0	0	0	-0.00716	Y
32	108	?	?	?	?	?	?	?	?	?	?	?	?	?	6	1	2	4	N	Y	0	0.048993	0	0.152971	-0.030615	Y
25	72	15	0	0	0	0	0	0	0	1	1	0	0	0	3	3	2	8	N	N	0	0	0	0	-0.053789	Y
51	77	6	0	0	0	0	0	1	?	0	0	0	0	1	5	?	?	?	N	Y	0	0	0	0	0.00545	Y
38	80	6	0	0	0	0	0	0	0	0	0	1	1	0	7	6	2	7	Y	N	0.094608	0.125423	0	0.195803	0.001807	Y
60	67	6	0	0	0	0	0	0	0	1	0	0	0	1	3	2	2	6	Y	N	0	0	0	0	0.082567	Y
56	111	6	0	0	0	0	0	0	0	1	0	0	0	1	8	1	1	2	N	N	0	0	0	0	0.044965	Y
37	76	6	0	1	0	0	0	0	0	1	0	0	0	1	3	?	?	?	N	N	0	0	0.184618	0	-0.005188	Y
77	71	3	0	0	0	0	0	0	1	0	0	0	0	1	5	1	1	0	Y	N	0	0.125259	0	0	0.058009	Y
53	67	6	0	0	0	0	0	0	0	1	0	0	0	1	4	2	1	3	N	N	0	0.067884	0	0	-0.10818	Y
66	98	3	0	1	0	0	0	0	1	1	0	0	0	0	4	4	1	4	N	N	0.08809	0.116782	0	0.091157	0.013512	Y
56	66	6	0	0	1	0	0	1	0	1	0	0	0	1	4	?	?	?	N	N	0	0.16546	0	0	0.068807	Y
62	93	6	0	0	0	1	0	0	0	0	0	1	0	0	4	2	3	6	N	N	0.141835	0	0	0	0.12127	Y
58	61	?	0	0	0	0	0	0	0	0	0	1	1	0	5	1	1	2	N	N	0	0	0	0.188767	0.017083	Y
61	106	6	0	0	0	0	0	0	0	1	0	0	0	1	5	1	1	0	N	N	0	0.077137	0	0	0.061582	Y
64	81	6	0	0	1	0	0	0	0	0	0	0	0	1	5	7	1	3	Y	N	0	0.188293	0	0	-0.130039	Y
40	104	6	0	0	0	0	0	0	0	1	1	0	0	1	5	3	2	6	Y	N	0	0.143415	0	0	0.036296	Y
36	67	6	1	0	0	1	0	0	0	1	0	1	0	0	7	2	1	6	N	N	0	0	0	0	0.051308	Y
92	58	14	0	0	0	0	2	1	0	0	0	1	1	1	5	1	2	5	N	N	0	0	0	0	0.003716	Y
47	94	6	0	0	0	0	0	0	0	0	0	0	1	1	5	2	2	6	N	N	0	0	0	0	0.063292	Y
59	95	6	0	0	0	0	0	0	1	1	0	1	0	1	4	?	?	?	Y	N	0	0.128174	0	0	-0.013977	Y
49	95	6	?	?	?	?	0	?	?	?	?	?	?	?	6	2	1	5	N	N	0	0.057793	0	0	0.069064	Y
33	83	?	0	1	0	0	0	0	0	1	1	0	0	1	7	2	2	6	Y	N	0.158428	0	0	0.109296	0.086224	Y
61	86	13	0	0	0	0	0	0	1	1	1	0	0	1	6	1	1	0	N	N	0.055137	0.146192	0	0	0.031361	Y
29	60	6	0	0	1	0	0	0	0	1	0	0	0	0	6	9	2	6	N	Y	0	0.150469	0.040604	0	0.036124	Y
57	66	9	0	0	0	0	0	0	0	1	0	1	0	1	8	9	1	2	N	N	0.10505	0	0	0	-0.058964	Y
22	81	6	0	0	0	0	0	0	1	0	0	0	1	1	3	9	1	1	Y	N	0.176271	0.077895	0	0.121604	-0.018922	Y
53	78	6	0	0	0	0	0	0	0	1	0	0	0	1	2	1	2	3	N	N	0	0.062352	0	0	0.044919	Y
54	89	6	0	0	0	0	0	0	?	0	0	1	1	1	7	3	2	7	N	N	0.316834	0.070005	0	0.218575	-0.004929	Y
35	92	6	0	0	0	0	0	0	0	1	1	0	0	1	7	3	2	8	Y	N	0	0	0	0	0.035642	Y
41	89	6	0	0	0	0	0	0	0	1	0	0	0	0	4	1	1	1	N	N	0	0.045647	0.073906	0	0.01686	Y
46	78	6	0	0	0	0	0	1	0	0	0	0	0	0	5	1	1	2	N	Y	0	0	0	0	-0.046588	Y
49	120	6	0	0	0	0	0	0	0	0	0	1	0	1	6	8	2	7	N	N	0	0	0	0	0.025472	Y
92	86	14	0	0	0	0	2	0	0	1	0	0	0	1	6	3	2	6	N	N	0	0	0.143061	0	0.052707	Y
37	97	6	0	0	0	0	0	1	0	?	0	0	0	1	6	?	?	?	Y	N	0	0.090975	0	0	0.097349	Y
15	60	6	1	0	0	0	0	0	0	0	0	1	1	1	9	3	1	5	N	N	0	0	0	0	0.075336	Y
39	90	6	1	0	0	0	0	1	0	1	0	0	0	1	5	2	1	2	Y	N	0.099381	0.131751	0	0	0.103975	Y
28	86	6	0	0	0	0	0	0	0	0	0	1	1	1	2	3	1	2	Y	N	0	0.101713	0	0	-0.081793	Y
38	102	15	0	1	0	0	0	0	0	1	0	0	0	0	6	3	1	5	Y	N	0	0	0	0	0.113732	Y
43	89	6	1	0	0	0	0	0	0	1	0	1	0	0	4	3	1	4	N	N	0	0.072519	0	0.226425	0.028042	Y
41	118	6	0	0	0	0	0	0	0	0	0	1	0	1	8	3	3	8	Y	N	0.198705	0	0	0.205622	0.045497	Y
23	62	6	1	1	0	0	0	0	0	0	0	1	1	1	5	8	2	6	Y	N	0	0	0	0	0.048001	Y
71	120	6	0	0	0	0	0	0	0	1	0	1	0	1	6	1	2	5	N	N	0	0.073029	0	0	0.10165	Y
49	88	6	0	0	0	0	0	0	?	0	0	1	0	0	4	1	2	6	N	N	0.088704	0	0	0.183583	0.030025	Y
51	85	6	0	0	0	0	0	0	1	1	0	0	1	0	4	2	1	2	Y	N	0	0.095517	0.077325	0	0.145099	Y
31	69	6	0	0	0	0	0	0	0	1	1	0	0	0	7	3	1	5	N	N	0	0	0	0	0.212782	Y
34	100	6	?	?	?	?	0	?	?	1	0	?	?	?	8	?	?	?	Y	N	0	0.146918	0	0	0.016976	Y
33	88	6	0	0	0	0	0	0	0	0	0	1	1	1	6	8	?	4	N	N	0.055248	0.073243	0	0	0.00796	Y
26	91	9	0	0	0	0	4	0	?	0	?	1	0	0	6	2	2	6	N	N	0.271109	0	0.14548	0.035068	0.111983	Y
73	113	6	0	0	0	0	2	1	0	0	0	1	1	1	9	?	?	?	N	N	0	0	0	0	0.072252	Y
53	96	6	0	1	0	0	0	1	?	0	0	1	0	1	5	1	1	0	N	N	0	0	0	0	0.118926	Y
82	117	6	0	0	0	1	0	0	0	1	0	0	0	0	6	2	3	7	N	N	0	0.059344	0	0	0.007337	Y
55	109	14	?	?	?	?	?	?	?	?	?	?	?	?	6	?	?	?	Y	N	0	0	0	0.267779	-0.027226	Y
59	83	6	0	0	0	0	0	0	?	1	1	0	0	0	5	2	3	7	Y	N	0.215688	0	0	0	-0.008232	Y
58	68	6	0	0	0	1	0	0	0	0	0	1	1	1	7	2	1	3	Y	N	0	0	0	0	0.02992	Y
49	94	6	0	0	0	0	0	0	1	1	0	0	0	1	9	2	2	7	Y	N	0.216467	0	0	0.074668	0.154486	Y
52	73	6	0	0	0	0	0	0	1	1	1	0	0	0	5	?	?	?	Y	Y	0	0.12451	0.050398	0	-0.010648	Y
31	141	6	0	0	0	0	2	0	0	0	0	1	1	1	6	?	?	?	Y	N	0	0.048336	0.07826	0	0.005935	Y
33	93	6	0	0	0	0	0	0	0	1	0	0	0	1	2	3	2	6	N	N	0.098341	0	0	0	-0.002814	Y
64	72	6	0	0	0	0	0	0	0	1	0	0	0	1	5	1	2	5	Y	N	0	0	0	0	0.076249	Y
29	96	6	0	0	0	0	0	0	0	1	0	1	1	0	7	8	2	6	N	N	0.245159	0	0	0	-0.010002	Y
39	96	6	0	0	0	0	0	0	0	0	0	1	1	0	8	2	2	6	N	N	0	0	0	0	0.096759	Y
30	87	6	1	0	0	0	0	0	0	1	0	0	0	1	5	2	2	5	N	N	0	0	0	0	-0.032511	Y
39	87	13	0	0	0	1	0	1	0	1	0	0	0	0	5	3	2	7	Y	N	0.204341	0	0	0.211454	0.001617	Y
44	99	6	?	?	?	?	0	?	?	?	?	?	?	0	4	1	1	3	N	N	0	0.052357	0	0	0.187254	Y
48	?	6	0	1	0	0	0	0	0	0	0	0	0	1	5	1	1	4	Y	N	0	0.088764	0	0.138572	0.385341	Y
38	90	6	0	0	0	0	0	0	0	1	0	0	0	1	7	3	1	5	N	N	0	0.06872	0	0	0.169456	Y
39	61	6	0	1	0	0	0	0	?	1	0	1	0	1	6	2	1	4	Y	N	0.092467	0	0	0	0.122505	Y
78	74	6	0	0	0	0	0	?	?	?	?	?	?	?	8	10	3	6	N	N	0.28206	0	0.050452	0.145939	0.016931	Y
43	106	6	0	1	0	0	0	0	0	0	0	1	1	1	8	8	2	7	Y	N	0	0	0.136057	0	0.049664	Y
44	100	6	0	0	0	0	0	1	0	1	0	0	0	1	5	2	1	2	Y	N	0	0.079174	0	0	0.025961	Y
44	71	6	0	0	1	0	0	0	?	1	0	0	0	1	5	2	2	7	Y	N	0	0.17855	0	0	0.027853	Y
53	138	9	0	0	0	0	0	0	1	1	1	0	0	0	4	1	1	0	N	N	0.03927	0.156183	0	0.121912	0.182647	Y
56	104	6	0	0	0	?	0	0	1	1	?	0	0	1	7	1	1	0	N	Y	0	0.117389	0	0.09163	0.001181	Y
59	105	6	0	0	0	0	2	0	0	0	0	0	0	1	6	3	1	3	Y	N	0	0	0	0	0.076783	Y
38	96	6	0	0	0	0	0	0	0	1	1	0	0	1	5	3	3	5	N	N	0	0.102685	0	0	0.059132	Y
65	82	6	?	?	?	?	0	?	?	?	?	?	?	?	8	2	3	7	N	N	0	0	0	0.101844	0.101409	Y
39	84	6	0	0	0	0	0	0	0	0	0	1	0	1	5	3	2	7	Y	N	0	0	0	0	0.022288	Y
21	82	6	0	1	0	1	0	1	0	1	0	0	0	0	7	8	2	6	N	N	0	0	0.064261	0	0.046943	Y
58	78	7	1	0	0	1	0	?	0	1	1	0	0	0	6	1	2	5	N	N	0	0	0	0	0.114202	Y
21	63	6	0	0	0	0	0	0	0	1	1	0	0	1	7	8	2	6	N	N	0	0	0	0.18256	0.154259	Y
50	89	7	0	1	0	0	0	0	0	1	?	1	0	1	7	2	2	5	Y	N	0	0	0	0.174	-0.002653	Y
45	92	6	1	0	0	0	0	1	0	0	0	0	0	1	5	6	2	2	Y	N	0	0.073258	0	0	0.062374	Y
27	98	6	0	0	0	1	2	1	?	1	0	0	0	1	6	1	1	0	N	N	0	0.122658	0	0	0.056778	Y
44	91	9	0	0	0	0	0	0	0	0	0	1	1	1	7	3	2	7	Y	N	0	0	0	0	0.110428	Y
64	81	6	0	0	0	0	0	0	0	1	0	1	1	1	6	?	?	?	N	Y	0	0.180364	0	0	0.131414	Y
25	86	15	0	0	0	0	0	0	0	1	0	1	1	1	9	3	3	7	Y	N	0	0	0	0.089614	-0.044749	Y
61	119	13	0	0	0	0	0	0	0	1	0	0	0	1	5	8	2	3	N	N	0.268047	0.10153	0	0.198127	-0.048424	Y
53	114	6	0	0	0	0	0	1	0	1	0	0	0	1	7	1	1	2	N	N	0	0.043731	0	0	-0.013084	Y
49	103	6	0	1	0	0	0	?	?	1	0	1	1	1	6	1	2	2	N	N	0	0.066319	0	0	0.001648	Y
49	85	6	0	0	0	0	4	0	0	0	0	1	1	1	9	2	1	1	N	N	0.116038	0.076916	0	0	0.077914	Y
43	79	10	0	0	0	0	0	1	0	1	0	0	0	1	8	9	2	7	N	N	0	0.092306	0	0	0.002142	Y
57	106	6	0	0	0	0	0	0	0	1	0	0	0	1	4	1	1	1	N	N	0	0	0	0	0.065238	Y
51	96	13	0	0	0	0	0	0	0	0	0	0	1	0	6	8	2	7	N	N	0.155831	0.051647	0	0.161256	0.119343	Y
61	78	3	0	0	0	0	3	0	0	1	0	1	0	1	6	1	1	4	Y	N	0	0	0	0	-0.073871	Y
58	84	13	0	0	0	0	0	0	0	0	0	1	1	1	5	2	1	2	N	N	0	0	0.336675	0.036069	0.285268	Y
44	98	6	?	?	?	?	0	?	?	?	?	?	?	?	4	1	1	4	N	N	0	0.125053	0	0	0.072017	Y
48	100	6	0	1	0	0	0	0	0	0	0	0	0	1	?	1	1	2	Y	N	0	0.176883	0	0.039448	0.038991	Y
28	64	6	0	0	0	0	0	0	0	1	0	0	0	1	5	1	1	0	N	N	0	0	0	0	0.06562	Y
47	111	6	0	0	0	0	0	0	?	1	1	0	0	1	6	7	1	5	Y	N	0	0	0	0	0.058095	Y
56	93	6	0	0	0	1	0	0	0	1	1	0	0	1	7	3	2	7	N	N	0	0	0	0	0.118828	Y
22	69	6	1	0	0	0	0	0	0	0	0	1	1	1	4	3	1	3	N	N	0.134427	0	0	0	0.019481	Y
25	93	6	0	0	0	0	3	0	?	0	0	1	1	0	7	7	2	5	Y	N	0.139129	0	0	0	-0.02077	Y
55	62	6	0	0	0	0	0	0	0	1	0	0	0	1	5	1	1	1	N	N	0	0.099126	0.064198	0	0.052953	Y
51	78	6	0	0	0	0	0	0	0	0	0	1	0	0	3	2	1	2	N	N	0	0.124388	0	0	-0.069426	Y
48	87	6	0	0	0	0	0	0	1	1	?	0	0	1	2	1	1	0	N	N	0.069578	0.13836	0	0.144	-0.088936	Y
42	71	9	0	0	0	0	0	0	0	1	1	0	0	0	2	1	1	2	N	N	0	0	0	0	0.092117	Y
45	78	6	0	0	0	0	0	0	0	1	0	0	0	1	5	3	1	5	N	N	0	0	0	0	0.004274	Y
33	97	6	0	0	0	0	0	0	0	0	0	1	1	1	6	2	1	1	N	Y	0.044404	0.132451	0.023828	0.068925	0.042608	Y
42	79	9	0	0	1	0	0	0	0	1	1	0	0	0	6	1	1	1	N	N	0	0.079769	0	0	0.136667	Y
31	76	6	0	1	0	0	0	0	?	1	0	0	0	1	6	3	1	2	N	N	0	0.128751	0	0	-0.037542	Y
52	107	6	0	0	0	0	0	1	0	0	0	1	1	1	10	3	2	8	N	N	0.190121	0	0	0.131159	0.030278	Y
57	71	6	0	0	0	0	0	1	0	0	0	0	0	1	6	2	1	5	N	N	0	0.068994	0	0	0.188318	Y
24	53	6	0	0	0	0	0	0	0	1	0	1	1	0	7	2	2	7	Y	N	0.392776	0	0	0.304836	-0.024834	Y
51	88	6	0	0	0	0	2	0	0	1	0	0	1	1	4	3	1	3	Y	N	0	0.059305	0	0	0.107971	Y
80	89	13	0	0	0	0	0	0	0	1	0	0	0	1	6	?	?	?	N	N	0	0	0	0	0.104876	Y
83	84	3	0	0	1	0	2	0	0	1	0	0	0	0	6	3	1	5	N	N	0	0	0	0	0.072896	Y
51	88	9	0	0	0	0	0	0	0	1	1	0	0	0	6	2	1	2	Y	Y	0.082824	0.0549	0.088888	0	0.108988	Y
86	71	7	0	0	0	0	2	0	0	1	0	0	0	1	2	?	?	?	N	N	0	0	0	0.122458	0.0595	Y
38	60	6	0	0	0	0	0	0	0	?	0	0	0	0	6	8	1	1	Y	N	0	0.160223	0	0	0.028205	Y
25	69	6	0	0	1	0	0	0	0	1	0	0	0	0	5	11	2	5	N	Y	0	0	0	0	0.020274	Y
60	77	6	0	0	0	0	?	0	1	1	0	0	0	1	8	3	2	5	N	N	0	0	0	0	0.03942	Y
30	63	6	0	0	0	0	2	1	?	0	0	1	1	1	6	9	2	6	Y	N	0	0	0	0	0.116855	Y
32	109	6	0	0	0	1	0	0	0	1	0	0	0	1	5	7	2	7	Y	Y	0.162485	0.035901	0	0.112094	0.052622	Y
42	67	9	0	0	0	0	0	1	0	0	0	0	0	1	6	8	1	3	N	N	0.103973	0.11027	0	0	-0.015649	Y
61	76	6	0	0	0	0	0	0	0	0	0	1	1	0	9	10	1	6	N	N	0	0	0	0	0.125694	Y
49	90	6	0	0	0	0	0	0	0	0	0	1	0	0	4	2	2	6	N	N	0.175802	0.038844	0	0.06064	0.047724	Y
45	69	13	0	0	1	0	0	0	0	0	0	1	1	0	5	9	1	4	Y	N	0	0.141066	0.10151	0	0.024517	Y
28	130	6	0	0	0	0	0	0	0	1	0	0	0	1	7	2	2	7	Y	N	0.136139	0.04512	0	0.211316	0.028282	Y
56	69	6	0	0	0	0	0	0	?	1	0	0	0	0	4	3	1	5	N	N	0	0	0	0	0.107379	Y
44	94	6	0	0	0	0	0	0	0	1	0	0	0	1	2	1	1	1	N	N	0	0	0	0	0.004081	Y
49	76	6	0	0	1	0	0	0	0	1	1	0	0	0	6	1	1	3	N	N	0	0.062847	0	0.196226	0.142715	Y
40	74	6	0	0	0	0	0	0	0	0	0	1	0	1	7	3	3	6	N	N	0	0	0	0.222791	-0.068616	Y
63	100	9	0	0	1	1	1	0	0	0	0	1	0	0	9	3	2	7	N	N	0	0	0	0	0.036483	Y
55	68	6	0	0	1	0	0	0	0	1	0	0	0	1	4	1	1	0	Y	N	0	0	0	0	0.135108	Y
51	64	5	0	0	0	0	0	0	?	1	0	1	0	1	6	9	1	2	N	Y	0	0	0	0	0.051444	Y
84	102	3	0	0	0	0	4	1	0	0	0	0	0	1	5	?	?	?	N	N	0.132311	0	0	0	-0.062211	Y
43	89	6	0	0	0	0	0	0	0	0	0	1	0	1	3	1	1	2	N	N	0	0.119781	0	0	0.179011	Y
68	101	6	0	0	0	0	0	0	0	1	0	0	0	0	5	1	1	1	N	N	0	0	0	0	0.017409	Y
24	85	6	1	0	0	0	2	0	0	1	1	0	0	1	4	3	2	6	N	N	0	0	0	0	0.053105	Y
39	80	7	1	0	0	0	0	1	0	0	0	1	0	0	8	2	1	7	N	N	0.161036	0	0	0.111094	0.050866	Y
41	99	6	0	0	0	0	0	0	0	0	0	1	0	1	7	7	3	7	Y	N	0	0	0	0	0.056333	Y
15	92	6	0	0	0	0	0	0	0	1	1	?	0	1	6	3	2	7	Y	N	0	0	0	0	-0.065987	Y
39	81	6	0	0	0	0	0	0	0	1	1	0	0	1	6	2	2	6	Y	N	0	0	0	0	0.120163	Y
82	57	3	0	0	0	0	2	0	0	1	1	0	0	1	5	2	1	5	Y	Y	0	0	0	0	0.167282	Y
52	66	6	0	0	0	0	0	0	1	1	1	0	0	0	8	?	?	?	N	N	0	0.156781	0.042307	0	-0.050449	Y
69	78	6	0	0	0	0	2	1	?	0	0	0	0	1	7	3	1	6	N	N	0	0.099735	0	0	0.034256	Y
56	84	5	0	0	0	1	0	1	0	0	0	1	1	0	9	2	1	5	N	N	0.268711	0	0	0.139032	0.189829	Y
55	68	6	0	0	0	0	0	0	0	1	0	0	0	1	6	?	?	?	N	Y	0	0	0	0	0.079569	Y
30	81	6	0	0	0	0	0	1	0	0	0	1	0	1	5	1	1	4	Y	N	0	0.073363	0	0	0.03849	Y
48	77	6	0	0	0	0	0	0	?	1	1	0	0	1	3	3	1	3	N	N	0	0.069657	0.056391	0	-0.055945	Y
67	91	6	0	0	0	0	0	0	0	0	0	1	1	0	6	1	1	1	N	N	0	0.168766	0	0.0608	0.046984	Y
54	102	6	0	0	0	0	0	0	0	0	0	1	1	1	4	3	2	6	Y	N	0.205932	0	0	0	-0.045995	Y
49	86	6	1	0	0	0	0	0	0	1	0	0	0	1	5	2	1	2	N	N	0	0.13001	0	0	-0.007927	Y
43	90	9	0	0	1	0	0	0	0	0	0	1	0	0	5	1	1	1	N	N	0	0.06623	0.107232	0.103394	0.194558	Y
60	72	6	0	0	0	0	0	1	0	1	0	?	0	1	5	2	2	6	Y	N	0	0.129793	0	0	0.039461	Y
32	99	15	0	0	0	1	0	0	0	0	0	1	0	0	8	3	3	7	N	N	0.061106	0	0	0	0.047699	Y
53	84	6	0	0	1	0	0	0	0	1	0	0	0	0	5	11	1	4	N	Y	0	0.068598	0	0	0.204239	Y
51	106	6	0	0	1	0	0	0	0	1	0	0	0	1	7	1	1	2	N	N	0	0.168173	0	0.087514	0.075932	Y
51	90	9	0	0	0	0	0	0	1	1	?	0	0	0	5	2	1	2	N	N	0	0.103543	0	0	-0.001344	Y
32	68	6	0	0	0	0	0	0	0	1	0	0	0	1	5	9	2	5	Y	N	0	0.05295	0	0	0.049896	Y
32	90	6	0	0	0	0	0	0	0	1	0	0	0	0	4	4	1	1	N	N	0.112528	0.14918	0	0	-0.026195	Y
31	114	6	0	0	0	0	0	1	0	0	0	1	1	1	8	3	2	8	N	N	0	0	0	0	0.034009	Y
34	60	13	?	?	?	?	?	?	?	?	?	?	?	0	6	2	2	6	N	N	0	0	0	0	0.183332	Y
51	105	6	0	0	0	0	0	0	0	?	0	?	0	1	5	1	1	3	N	N	0	0	0	0.139438	0.062071	Y
24	99	6	1	0	0	0	0	1	0	1	1	0	0	1	8	3	2	5	Y	Y	0	0	0	0	0.001361	Y
77	78	5	0	0	0	0	0	0	0	0	0	1	0	1	5	8	1	5	N	N	0	0	0	0	0.094864	Y
22	90	6	0	0	0	0	0	0	0	0	0	0	0	0	5	1	2	5	N	N	0.171674	0.037932	0	0.355299	0.010199	Y
76	71	7	0	0	1	0	0	0	0	1	1	0	0	0	3	2	2	5	N	Y	0	0	0.55015	0	0.026183	Y
41	86	6	0	0	0	0	0	0	0	1	0	0	0	1	4	?	?	?	N	N	0.047596	0.031549	0	0.147759	-0.022701	Y
61	60	13	0	0	0	0	0	0	1	1	1	0	0	1	2	1	1	0	N	Y	0	0.069594	0	0	0.096156	Y
46	101	6	0	0	0	0	0	0	0	1	0	0	0	1	7	1	1	0	N	N	0.095068	0.031508	0	0.196755	-0.013554	Y
53	76	6	0	0	0	0	0	0	0	1	0	0	0	1	7	3	2	7	Y	N	0	0	0	0	-0.028614	Y
50	85	6	0	0	0	0	0	0	0	0	0	1	1	1	4	2	2	7	Y	N	0.106108	0	0	0	0.065525	Y
25	60	6	0	1	0	0	2	0	?	0	0	1	1	1	8	9	1	3	Y	Y	0	0	0	0	0.049399	Y
39	69	6	0	0	0	0	0	1	0	?	0	1	1	?	8	3	2	8	N	N	0.107377	0	0	0.22223	0.013441	Y
71	91	6	0	0	0	0	0	0	0	1	0	0	0	1	7	1	2	6	N	N	0	0	0	0	0.076386	Y
52	76	6	0	0	0	0	0	0	?	1	0	0	0	1	7	2	1	4	N	N	0	0.085987	0.06961	0	0.025398	Y
62	94	3	0	0	1	0	0	0	0	1	0	0	0	1	4	3	2	4	Y	N	0	0	0	0	0.148933	Y
43	75	6	0	0	0	0	0	0	0	1	0	0	0	0	3	3	2	8	N	N	0	0	0	0	-0.009167	Y
50	110	6	0	0	0	0	2	0	0	0	0	1	1	1	7	1	1	3	N	Y	0	0	0	0	-0.03294	Y
53	107	6	0	0	0	0	0	0	0	0	0	0	0	1	?	2	1	3	N	N	0.076993	0.102071	0	0	0.067333	Y
42	100	5	0	0	1	0	0	0	0	1	0	0	0	1	2	?	?	?	N	N	0	0.195119	0.039489	0	0.064878	Y
51	84	7	1	0	0	0	0	0	0	1	0	0	0	0	6	1	1	2	N	N	0	0	0	0	0.041938	Y
42	71	6	0	0	0	0	0	0	0	0	0	0	0	?	6	3	2	7	N	N	0	0	0.161057	0	0.184011	Y
42	88	9	0	0	0	0	0	0	0	1	1	0	0	0	3	2	2	5	N	N	0	0	0	0	0.032985	Y
23	83	6	0	0	0	0	0	0	0	1	0	0	0	1	6	2	2	6	N	N	0	0	0	0	0.220539	Y
20	109	6	0	0	0	0	0	0	0	0	0	1	0	1	7	10	2	7	Y	N	0	0.073126	0	0	0.012168	Y
83	82	3	0	0	0	0	2	1	0	1	0	1	1	?	6	3	2	6	N	N	0	0	0	0	0.056884	Y
31	98	6	1	1	0	0	0	0	0	1	0	0	0	1	5	1	1	0	N	N	0	0.070236	0	0	0.068843	Y
49	58	13	0	0	0	?	0	0	0	1	1	0	0	1	6	1	1	2	N	N	0	0.142112	0	0	0.061106	Y
94	70	14	0	0	0	0	1	0	0	1	0	0	1	1	6	2	2	3	N	N	0	0.078461	0	0	0.144301	Y
36	67	6	0	0	1	1	0	0	0	0	0	1	1	1	9	11	3	6	N	N	0.167482	0.111016	0	0	0.081205	Y
63	89	6	0	0	0	0	0	0	1	1	1	0	0	1	3	1	2	3	Y	N	0	0.146328	0	0.05711	0.05056	Y
96	71	14	0	1	0	0	0	0	0	1	0	0	0	1	5	?	?	?	N	N	0	0.050209	0	0.078383	0.052716	Y
62	97	6	0	0	0	1	0	0	0	0	0	1	1	1	8	3	1	6	Y	N	0	0	0	0	0.040899	Y
34	78	9	0	0	0	1	0	0	0	0	0	1	0	1	4	?	?	?	N	N	0	0	0	0	0.057075	Y
31	95	6	0	0	0	0	0	0	0	1	0	0	0	0	6	?	?	?	Y	N	0.126768	0.084029	0	0	0.044943	Y
46	64	6	0	0	0	0	0	1	0	0	0	1	1	0	7	2	2	7	Y	N	0	0	0	0.064024	0.103902	Y
18	75	6	0	0	0	0	0	0	0	1	0	0	0	1	3	1	1	4	N	N	0	0.037458	0	0	0.014291	Y
44	102	6	0	0	0	0	0	0	0	1	1	0	0	0	8	2	1	5	N	Y	0	0	0	0	0.099221	Y
62	120	6	0	0	0	1	0	1	0	1	0	1	0	1	5	8	2	7	Y	N	0.242226	0	0	0	0.029666	Y
93	94	14	0	0	0	0	0	0	?	1	1	0	0	0	7	2	2	5	N	N	0	0	0	0	-0.033158	Y
63	75	5	0	0	0	0	0	1	?	0	0	0	0	1	8	?	?	?	N	N	0.086014	0.133034	0	0.178015	0.029302	Y
51	71	6	0	0	0	0	2	1	0	0	0	0	0	1	6	8	2	6	N	N	0	0.094123	0	0	0.192117	Y
42	100	6	0	0	0	0	0	0	0	1	0	0	0	1	6	3	3	9	N	N	0	0.075642	0	0	0.050849	Y
35	97	6	0	0	0	0	0	0	0	1	1	0	0	1	4	2	1	1	Y	N	0	0	0	0	0.199244	Y
30	68	6	0	0	1	0	0	0	0	1	1	0	0	0	6	11	2	5	N	Y	0	0	0	0	0.031807	Y
49	155	6	0	0	0	0	0	0	0	1	1	0	0	1	7	?	?	?	N	N	0	0.18952	0	0	0.083932	Y
59	120	6	0	0	0	0	2	0	0	1	0	0	0	0	7	2	1	6	Y	N	0	0	0	0	0.018979	Y
75	95	3	?	?	?	?	2	?	?	?	?	?	?	1	7	7	2	8	N	N	0.03795	0	0	0.078543	0.17152	Y
52	94	6	0	1	0	0	0	0	0	1	0	0	0	1	4	1	1	2	Y	N	0	0	0	0	-0.059549	Y
38	105	13	0	0	0	0	0	0	1	1	0	1	0	1	6	1	2	3	N	N	0.113934	0.037761	0	0.117901	0.035462	Y
74	64	3	0	0	0	0	2	0	0	1	0	0	0	1	6	3	2	7	N	Y	0	0.081047	0	0	0.068062	Y
46	84	6	0	0	0	0	0	0	0	1	0	0	0	1	8	2	3	7	N	N	0.255506	0.084682	0	0	0.021976	Y
38	115	4	0	0	0	0	0	0	?	0	?	1	1	1	5	3	1	4	N	N	0	0.044474	0.072008	0.138862	0.073623	Y
34	64	6	0	0	0	0	0	1	0	0	0	1	0	1	8	3	3	9	Y	N	0.083034	0	0	0	0.062161	Y
23	94	13	0	1	0	0	0	0	0	1	0	0	0	1	7	2	1	5	N	N	0	0.075667	0	0	0.158628	Y
46	87	6	0	0	0	0	0	1	0	1	0	1	0	1	7	6	3	6	N	N	0	0.133831	0	0	0.106202	Y
54	85	9	0	0	0	0	0	0	0	1	0	0	0	0	5	3	2	6	N	Y	0	0	0	0.167611	-0.013846	Y
30	68	9	0	0	0	0	0	0	0	0	0	1	1	0	7	6	3	7	N	N	0.163359	0	0	0.112697	-0.093186	Y
41	90	6	0	1	0	0	0	0	0	1	0	1	0	1	6	6	1	2	N	N	0.036541	0.133218	0	0.037813	0.036962	Y
49	102	6	0	?	?	0	0	0	0	1	0	0	0	?	3	2	1	5	N	N	0	0	0	0	0.120145	Y
48	100	6	0	0	0	0	0	0	0	0	0	1	1	?	8	2	1	5	Y	N	0	0.064923	0	0	0.10923	Y
75	75	6	0	0	0	0	0	0	1	0	0	0	0	1	7	6	1	3	Y	N	0.081358	0.107857	0	0.252569	0.112635	Y
59	94	6	0	1	0	0	0	0	0	0	0	0	0	1	8	2	1	4	N	N	0	0	0	0	0.076108	Y
45	82	6	0	0	1	0	0	0	0	0	?	1	1	0	10	2	1	3	N	Y	0	0	0	0	0.021008	Y
60	96	6	0	0	0	0	2	1	0	1	0	1	0	0	9	1	1	3	N	N	0	0	0	0	-0.05404	Y
60	91	6	0	0	0	0	2	0	0	1	0	0	0	1	4	1	1	1	Y	N	0	0	0	0	-0.055962	Y
42	82	9	0	0	0	0	0	0	0	1	0	0	1	0	7	3	2	7	N	N	0.220244	0.087594	0	0	0.276904	Y
59	83	6	0	0	0	0	0	1	0	1	0	0	0	1	6	2	2	6	Y	N	0.309473	0	0	0.240184	0.059629	Y
49	89	6	0	0	0	0	0	1	0	1	0	0	0	1	8	1	2	5	Y	N	0	0	0	0	0.077385	Y
63	99	6	0	0	0	0	0	0	0	0	0	1	0	1	6	3	3	5	N	N	0	0.060465	0	0	0.054221	Y
24	94	6	0	0	0	0	0	1	0	1	0	0	0	0	4	4	2	6	N	N	0	0.114257	0	0	0.111231	Y
56	99	6	0	0	0	0	0	0	0	1	0	0	0	1	6	2	2	5	N	N	0.115588	0	0	0	0.115735	Y
42	73	5	0	0	0	?	0	?	?	1	0	0	0	1	5	?	?	?	Y	Y	0	0.167916	0.135936	0	0.139325	Y
51	83	6	0	0	0	1	0	0	0	0	0	1	1	0	8	2	1	6	N	N	0	0	0	0	0.140031	Y
60	98	6	0	0	0	0	1	0	1	1	0	0	0	1	6	1	1	0	N	Y	0	0.154574	0	0	0.105854	Y
54	76	9	0	0	0	0	0	1	?	1	0	0	0	0	5	1	2	4	Y	N	0.134614	0	0	0.1393	0.050895	Y
59	87	9	0	0	0	0	4	1	0	0	0	?	0	0	8	1	2	4	Y	N	0	0	0	0	0.042903	Y
22	82	6	1	0	0	0	3	0	0	0	0	0	0	0	6	2	2	5	N	N	0	0	0	0	-0.026401	Y
61	110	6	0	0	0	0	0	0	0	1	0	0	0	1	8	3	2	6	Y	N	0.112661	0.074678	0	0	0.140767	Y
34	87	6	0	0	0	0	0	0	?	1	0	0	0	1	7	1	1	1	N	N	0	0	0	0.107216	0.20389	Y
22	78	6	0	0	0	1	0	0	0	1	0	0	0	1	8	3	2	6	Y	N	0	0	0	0	0.050819	Y
94	61	14	0	0	0	0	3	0	0	0	0	0	0	0	3	?	?	?	N	N	0.028988	0.172936	0	0	0.040311	Y
95	80	14	0	0	0	0	0	0	0	1	0	1	1	0	5	3	2	6	N	N	0	0	0	0.238975	-0.020699	Y
67	78	6	0	0	1	0	0	0	0	1	1	0	0	0	5	1	1	1	N	N	0	0.096723	0	0	0.051342	Y
32	117	6	?	?	?	?	0	?	?	?	?	?	?	?	6	1	2	5	Y	N	0.090329	0.119751	0	0.093474	0.106044	Y
68	99	6	0	0	0	0	0	0	0	0	0	1	0	1	5	3	2	7	Y	N	0	0	0	0.219108	0.061713	Y
50	75	6	0	0	0	0	2	1	0	1	0	1	0	1	6	1	1	0	N	N	0	0.144432	0	0	0.048698	Y
45	108	6	0	0	0	1	0	0	0	0	0	1	0	1	9	3	3	9	N	N	0.181383	0	0	0.187697	0.081331	Y
74	70	3	0	0	0	0	0	0	0	1	0	0	0	1	5	1	1	0	N	N	0	0.142517	0	0.111245	0.059909	Y
39	91	9	0	0	0	0	0	0	0	0	0	1	1	?	8	4	3	6	N	N	0.114255	0	0	0	0.140595	Y
64	90	4	0	0	0	0	0	0	?	1	1	0	0	0	4	2	1	3	Y	N	0	0	0	0	-0.007278	Y
42	70	13	0	0	0	1	0	1	0	0	0	1	1	1	6	5	3	4	Y	N	0.178603	0.050738	0.082149	0	-0.014408	Y
34	99	6	0	0	0	0	0	0	1	1	0	1	0	1	7	2	2	6	N	N	0	0	0	0	0.095944	Y
62	71	6	0	0	0	0	0	0	0	0	0	1	1	0	5	2	2	7	N	Y	0	0	0.129491	0	0.008823	Y
42	87	6	0	0	0	0	0	0	0	0	0	1	1	1	7	3	2	7	N	N	0	0.128407	0	0	-0.029868	Y
26	117	6	0	0	0	0	0	0	0	1	0	0	0	1	6	2	2	3	N	N	0	0	0	0	-0.006794	Y
62	69	6	0	0	0	0	0	0	0	1	0	0	0	1	4	?	?	?	N	Y	0	0.067567	0.437591	0	0.083273	Y
34	88	6	0	0	0	0	0	0	0	1	0	0	0	1	7	9	2	5	Y	N	0.06337	0	0	0	0.062008	Y
46	74	9	0	0	1	0	0	0	0	1	0	0	0	1	5	11	2	5	Y	N	0	0	0	0	0.019059	Y
66	71	6	0	0	0	0	0	0	?	0	0	1	1	0	8	4	2	4	N	N	0.067911	0.045015	0	0.070275	-0.045407	Y
39	74	15	0	0	0	0	0	0	0	1	0	0	0	0	4	1	1	2	N	N	0	0.054915	0	0	0.02308	Y
52	93	6	0	0	0	0	0	0	0	1	0	0	0	1	7	7	1	6	Y	N	0	0	0	0	0.287284	Y
44	75	6	0	0	0	0	0	0	1	1	1	0	0	1	5	1	2	4	Y	N	0	0	0	0	0.08605	Y
24	79	6	0	0	0	0	2	0	1	0	1	0	1	1	5	3	1	3	Y	Y	0	0.171439	0	0	0.033023	Y
70	100	?	0	0	0	0	?	0	0	0	0	1	1	1	6	1	2	4	N	N	0	0.05669	0	0.088501	-0.060836	Y
57	73	9	?	?	?	?	0	?	?	?	?	?	?	?	10	11	2	4	N	N	0	0	0	0	0.054962	Y
36	99	6	0	0	0	0	0	0	0	1	0	0	0	1	6	3	2	6	Y	N	0	0	0	0	0.008198	Y
42	85	6	0	0	0	0	0	0	0	1	0	0	0	1	5	?	?	?	N	N	0	0.107733	0	0	-0.0521	Y
61	88	6	0	0	0	0	0	1	0	1	0	0	0	1	8	6	2	6	Y	N	0.123634	0	0.132687	0	0.170347	Y
59	76	9	0	0	0	0	0	1	0	0	1	?	0	0	6	8	1	4	N	N	0	0	0	0	0.131807	Y
27	79	6	0	0	0	0	0	0	0	1	1	0	1	0	6	1	1	2	N	N	0	0.076998	0	0	0.061359	Y
48	100	6	0	0	0	0	0	0	1	0	1	0	0	1	5	3	1	5	N	N	0	0	0	0	0.11938	Y
38	85	6	0	0	0	0	0	0	1	1	0	1	1	1	2	2	2	4	N	N	0.093455	0.185841	0	0	0.063519	Y
41	?	6	0	0	0	0	0	0	0	1	0	1	0	1	6	2	1	4	Y	N	0	0	0	0	0.045454	Y
21	61	6	0	0	0	0	0	0	0	1	1	0	0	1	4	11	1	5	N	N	0	0	0	0	0.016359	Y
63	62	6	0	0	0	0	0	0	0	0	0	1	1	0	6	3	2	8	N	N	0.181711	0	0	0.188037	0.140468	Y
62	73	6	0	1	0	0	0	0	?	1	0	0	0	1	5	2	2	5	Y	N	0	0.081202	0	0	0.021939	Y
40	91	13	0	0	0	0	0	0	?	1	1	0	0	0	4	2	2	5	N	N	0	0.145655	0	0	0.021141	Y
95	76	14	0	0	1	0	0	0	0	1	0	0	0	0	6	6	2	5	N	N	0	0.065442	0	0	0.01992	Y
62	95	6	0	0	0	1	0	1	0	0	0	1	0	1	8	2	2	6	Y	N	0.109493	0	0	0	0.067104	Y
33	89	6	0	0	0	0	0	0	0	1	1	1	0	0	4	9	1	5	Y	N	0	0	0	0	0.031925	Y
42	67	6	0	0	0	0	0	1	?	1	0	0	0	1	6	1	1	0	Y	N	0	0.104817	0	0	-0.062173	Y
64	67	6	1	1	0	0	0	1	0	0	?	1	1	1	8	3	2	6	N	N	0.09521	0.063111	0	0.197049	0.095656	Y
62	114	6	0	0	0	0	0	0	?	1	1	0	0	1	7	?	?	?	Y	N	0.03391	0.089909	0	0.03509	0.035473	Y
28	74	6	0	0	0	0	0	0	0	1	0	0	0	1	5	8	2	5	N	N	0	0	0	0	-0.021423	Y
40	75	6	0	0	1	0	0	0	0	1	0	0	0	0	6	?	?	?	N	Y	0	0	0.174734	0	0.046805	Y
31	102	6	0	0	0	0	0	1	0	0	0	1	1	1	5	1	1	1	N	N	0	0	0	0	0.086899	Y
91	105	14	0	0	0	0	2	0	0	0	0	1	1	1	8	7	2	5	Y	N	0.113621	0	0	0	0.029139	Y
42	82	6	0	0	1	0	?	0	1	1	0	1	0	1	5	8	2	7	N	N	0	0	0	0	0.150013	Y
42	107	6	0	0	0	0	0	0	0	1	0	0	0	1	7	2	2	7	N	N	0	0	0	0	0.002635	Y
27	90	6	?	0	0	0	?	0	1	1	?	0	0	0	7	2	1	1	N	N	0	0	0	0	0.074574	Y
35	98	6	0	0	0	0	0	1	0	0	0	1	0	1	3	3	1	4	N	N	0	0	0	0	0.073278	Y
89	62	5	0	0	0	0	1	0	0	0	0	1	1	1	7	1	1	0	N	N	0	0	0	0	0.076784	Y
24	92	6	0	0	0	0	0	0	0	0	0	1	1	1	7	8	2	7	Y	N	0.121299	0.040202	0	0.251043	0.054215	Y
25	97	15	?	?	?	?	?	?	?	?	?	?	?	0	5	1	1	1	Y	N	0.112735	0	0	0	-0.063498	Y
42	77	13	0	0	1	1	0	0	0	1	0	1	0	1	3	8	2	7	Y	Y	0	0	0	0	0.108084	Y
84	100	6	0	0	1	0	0	0	0	1	0	0	0	0	4	1	1	0	N	N	0	0	0	0	0.16053	Y
34	92	9	0	0	0	1	0	0	0	0	0	1	0	1	5	2	1	2	N	Y	0	0.051651	0	0	0.039243	Y
37	102	6	0	0	0	0	0	1	0	?	0	0	0	1	4	?	?	?	N	N	0	0.165362	0	0	0.038888	Y
51	90	13	0	0	0	0	0	0	1	0	0	1	1	0	3	2	2	6	N	N	0	0	0	0	-0.054141	Y
62	73	3	0	0	0	0	0	0	0	1	1	0	0	1	7	1	1	5	N	Y	0	0.080011	0	0	0.175214	Y
41	68	9	0	0	0	0	0	0	0	1	0	0	0	1	5	2	1	2	N	Y	0	0	0	0	0.012957	Y
69	107	6	0	0	0	0	3	0	0	0	0	0	0	1	8	1	2	1	N	N	0	0.150732	0	0	0.013781	Y
66	69	6	?	?	?	?	?	?	?	?	?	?	?	0	4	11	2	6	Y	N	0.158887	0.05266	0	0.287731	0.10163	Y
62	114	?	?	?	?	?	?	?	?	?	?	?	?	?	4	3	2	7	Y	N	0	0.122147	0.065922	0.127126	0.01248	Y
36	82	15	0	0	0	0	0	0	0	1	0	0	0	1	3	2	2	6	N	N	0	0	0	0	-0.058959	Y
35	74	6	0	1	0	0	0	0	0	1	0	0	0	1	8	?	?	?	Y	N	0	0	0	0	0.113071	Y
24	89	6	1	0	0	0	0	1	0	1	1	0	0	1	4	2	2	4	Y	N	0	0	0	0	0.013573	Y
20	97	6	0	0	0	0	0	0	0	1	0	0	0	1	5	2	2	6	Y	N	0.161365	0	0	0	-0.007862	Y
54	71	15	0	1	0	0	0	0	0	0	?	1	1	1	5	8	2	7	Y	N	0	0	0	0.189088	-0.001953	Y
59	82	6	1	0	0	0	0	0	0	1	0	0	0	1	6	2	1	4	N	N	0	0	0	0	0.121287	Y
27	110	6	1	0	0	0	2	1	0	1	0	0	0	1	7	11	2	6	N	N	0	0	0	0	-0.054012	Y
41	103	6	0	0	0	0	0	0	0	0	0	1	0	1	5	?	2	5	Y	N	0.175281	0.058093	0	0.272073	0.028222	Y
38	70	6	0	0	0	0	0	0	0	0	0	1	0	0	5	2	2	6	N	N	0	0	0	0	0.040413	Y
38	111	6	0	0	0	0	0	0	0	0	0	1	1	0	4	2	1	3	N	N	0	0.043091	0	0	0.087369	Y
