# Supplementary material for: An analysis of Chinese nursing electronic medical records to predict violence in psychiatric inpatients using text mining and machine learning techniques
Source: PLoS One. 2023 Jun 7;18(6):e0286347. doi: 10.1371/journal.pone.0286347 (PMC10246850; doi:10.1371/journal.pone.0286347)
Supplement: S2 Data — (CSV) [file pone.0286347.s002.csv]

Age	gender	admission diagnosis	body temperature	pulse	respiration	diastolic blood pressure	systolic blood pressure	BMI	height	weight	attitude assessment 01	attitude assessment 02	attitude assessment 03	personality before onset 01	personality before onset 02	before onset Personality 03	Pre-onset Personality 04	Language 1	Language 2	Language 3	Language 4	Language 5	Language 9	Language 10	Language 11	Communication Style 1	Communication Style 2	Communication Style 3	Communication Style 4	Communication Style 6	communication style 7	education level	school grades	service status	occupation	career continuity	economics 1	economics 2	economics 3	economics 4	economics 12	economics 13	marital status 1	marital status 2	marital status 3	marital status 4	marital status 5	marital status 6	marital status 7
72	M	296	36.4	85	18	77	149	23.12	157	57	0	1	0	0	0	0	1	1	1	0	0	0	0	0	0	1	0	0	0	0	0	13	1	Y	3	1	0	0	0	1	0	0	0	1	0	0	0	0	0
37	F	295	35.7	106	18	76	105	15.62	164	42	?	?	?	?	?	?	?	1	1	0	0	0	0	0	0	1	0	0	0	0	0	11	?	?	6	?	0	0	1	0	0	0	1	0	0	0	0	0	0
55	F	296	36.1	100	16	67	112	27.59	157	68	0	1	0	1	0	0	0	0	0	0	0	1	0	0	0	1	0	0	0	0	0	9	3	N	13	2	0	0	1	0	0	0	0	0	1	0	0	0	0
47	M	295	36.8	98	18	76	119	23.88	165	65	?	?	?	?	?	?	?	0	0	0	0	1	0	0	0	1	0	0	0	0	0	5	?	?	6	?	0	0	1	0	0	0	1	0	0	0	0	0	0
42	M	294	36.3	80	16	74	117	26.96	169	77	1	0	0	1	0	0	0	0	0	0	0	1	0	0	0	1	0	0	0	0	0	5	3	Y	6	?	0	0	1	0	0	0	0	0	1	0	0	0	0
54	F	296	36.6	75	18	58	101	20.4	155	49	?	?	?	?	?	?	?	1	1	0	0	0	0	0	0	1	0	0	0	0	0	5	?	?	9	?	0	0	1	0	0	0	0	0	1	0	0	0	0
65	F	300	36.6	73	16	69	112	17.85	157	44	1	0	0	0	1	0	0	1	0	0	0	0	0	0	0	1	0	0	0	0	0	2	1	?	6	?	0	0	0	1	0	0	0	1	0	0	0	0	0
50	F	295	36.1	61	14	67	117	28.2	151	64.3	0	1	0	0	1	0	0	0	1	0	0	0	0	0	0	1	0	0	0	0	0	7	3	?	6	2	0	0	0	0	1	0	1	0	0	0	0	0	0
48	M	295	36.6	93	18	98	141	24.14	155	58	?	?	?	?	?	?	?	0	0	0	0	1	0	0	0	1	0	0	0	0	0	5	?	?	6	?	0	0	0	0	1	0	1	0	0	0	0	0	0
67	F	295	36.4	105	22	82	119	28.67	154	68	?	?	?	?	?	?	?	0	1	0	0	0	0	0	0	1	0	0	0	0	0	7	?	?	6	?	0	0	0	0	1	0	0	1	0	0	0	0	0
59	M	294	36.1	94	18	68	105	25.71	159	65	0	1	0	0	0	0	1	1	1	0	0	0	0	0	0	1	0	0	0	0	0	9	3	Y	6	?	0	0	1	0	0	0	0	0	1	0	0	0	0
71	F	296	36.2	76	20	85	127	21.49	151	49	?	?	?	?	?	?	?	0	0	0	0	1	0	0	0	1	0	0	0	0	0	2	?	?	7	?	0	0	1	0	0	0	0	1	0	0	0	0	0
54	M	300	36.2	67	18	69	110	27.94	166	77	0	1	0	0	1	0	0	1	1	0	0	1	0	0	0	1	0	0	0	0	0	11	2	Y	6	2	0	0	1	0	0	0	0	0	0	0	1	0	0
53	F	295	36.8	79	17	85	123	21.14	157	52.1	1	0	0	0	0	0	1	0	0	0	0	1	0	0	0	1	0	0	0	0	0	5	2	?	6	?	0	0	1	0	0	0	0	0	1	0	0	0	0
51	M	291	36.6	74	18	79	133	21.08	163	56	1	0	0	0	1	0	0	1	1	0	0	0	0	0	0	1	0	0	0	0	0	5	3	Y	6	2	1	0	0	0	1	0	1	0	0	0	0	0	0
44	F	295	36.4	85	18	68	117	17.71	158	44.2	0	0	1	0	1	0	0	1	1	0	0	0	0	0	0	1	0	0	0	0	0	7	2	?	6	?	0	0	1	0	0	0	1	0	0	0	0	0	0
41	M	296	36.4	55	18	83	136	29.51	178	93.5	0	1	0	0	0	0	1	1	1	0	0	0	0	0	0	1	0	0	0	0	0	5	2	Y	13	?	0	0	0	1	0	0	1	0	0	0	0	0	0
63	F	298	36.5	98	20	70	129	23.24	151	53	0	1	0	1	0	0	0	1	1	0	0	0	0	0	0	1	0	0	0	0	0	1	3	?	6	?	1	0	0	0	0	0	0	1	0	0	0	0	0
59	M	296	36.3	64	18	72	119	22.79	174	69	0	1	0	1	0	0	0	0	0	0	0	1	0	0	0	1	0	0	0	0	0	5	3	Y	6	?	0	0	1	0	0	0	0	0	1	0	0	0	0
73	F	780	36.5	93	14	63	126	28.36	143	58	0	1	0	0	0	0	1	0	1	0	0	0	0	0	0	1	0	0	0	0	0	5	3	?	6	?	0	0	1	0	0	0	0	1	0	0	0	0	0
55	F	296	36.2	99	20	76	97	23.27	159.5	59.2	0	1	0	0	1	0	0	0	0	0	0	1	0	0	0	1	0	0	0	0	0	7	2	?	6	?	0	0	1	0	0	0	1	0	0	0	0	0	0
42	M	291	36.4	114	18	63	101	20.3	170.5	59	0	1	0	1	0	0	0	0	1	0	0	0	0	0	0	1	0	0	0	0	0	5	3	?	6	?	0	1	0	0	0	0	0	0	1	0	0	0	0
41	F	295	36.4	81	18	59	108	21.17	160	54.2	0	1	0	0	1	0	0	1	1	0	0	0	0	0	0	1	0	0	0	0	0	9	2	?	6	2	0	0	0	0	1	0	1	0	0	0	0	0	0
32	F	295	36.7	69	16	68	115	16.78	158	41.9	0	1	0	1	0	0	0	1	0	0	0	1	0	0	0	1	0	0	0	0	0	13	3	?	9	2	0	0	1	0	0	0	1	0	0	0	0	0	0
34	M	295	36.3	93	18	66	128	22	174.5	67	0	0	1	1	0	0	0	0	0	0	0	1	0	0	0	1	0	0	0	0	0	9	3	Y	6	?	0	0	1	0	0	0	1	0	0	0	0	0	0
69	F	296	36.2	91	19	83	121	26.22	155	63	0	1	0	0	1	0	0	0	1	0	0	0	0	0	0	1	0	0	0	0	0	2	3	N	6	?	?	?	?	?	?	?	0	0	0	0	0	1	0
46	M	300	36.6	101	19	84	132	20.9	168	59	0	0	1	0	0	1	0	0	0	0	0	1	0	0	0	1	0	0	0	0	0	13	1	N	9	1	0	0	0	0	0	1	0	0	1	0	0	0	0
50	M	298	36.6	90	18	78	114	29.03	166	80	0	1	0	0	0	0	1	1	1	0	0	0	0	0	0	1	0	0	0	0	0	7	2	Y	9	2	0	0	1	0	0	0	0	0	1	0	0	0	0
21	F	?	36.4	110	18	95	138	35.4	156.5	86.7	?	?	?	?	?	?	?	1	0	0	0	0	0	0	0	1	0	0	0	0	0	9	?	?	6	?	0	0	1	0	0	0	1	0	0	0	0	0	0
28	M	296	36.7	95	17	66	145	23.81	169	68	0	1	0	1	0	0	0	1	0	0	0	0	0	0	0	1	0	0	0	0	0	7	3	N	6	2	0	0	1	0	0	0	1	0	0	0	0	0	0
63	M	296	36	54	18	91	140	23.84	167	66.5	?	?	?	?	?	?	?	0	0	0	0	1	0	0	0	1	0	0	0	0	0	2	?	?	6	?	0	0	0	0	1	0	0	0	1	0	0	0	0
23	F	295	36.7	91	20	64	106	23.42	159	59.2	0	1	0	0	1	1	0	1	1	0	0	0	0	0	0	1	0	0	0	0	0	13	2	?	6	?	0	0	1	0	0	0	1	0	0	0	0	0	0
42	M	295	36.6	79	18	100	141	30.41	156	74	?	?	?	?	?	?	?	?	?	?	?	?	?	?	?	?	?	?	?	?	?	?	?	?	?	?	?	?	?	?	?	?	?	?	?	?	?	?	?
40	F	294	36.5	75	20	53	111	19.9	154	47.2	?	?	?	?	?	?	?	1	1	0	0	0	0	0	0	1	0	0	0	0	0	11	?	?	6	?	0	0	1	0	0	0	1	0	0	0	0	0	0
67	F	584	36.2	98	17	88	121	24.75	157	61	?	?	?	?	?	?	?	0	1	0	0	0	0	0	0	1	0	0	0	0	0	7	?	?	6	?	?	?	?	?	?	?	0	0	1	0	0	0	0
43	M	295	36.3	78	18	63	97	19.6	173.5	59	0	1	0	0	1	0	0	0	0	0	0	1	0	0	0	1	0	0	0	0	0	9	2	Y	6	?	1	0	0	0	1	0	1	0	0	0	0	0	0
54	M	?	36.6	61	20	66	118	30.12	166.5	83.5	0	1	0	1	0	0	0	1	1	0	0	0	0	0	0	1	0	0	0	0	0	9	2	Y	9	2	0	0	0	0	1	0	0	0	1	0	0	0	0
75	M	291	36.4	92	18	64	97	18.34	170	53	0	0	1	1	1	0	0	0	1	0	0	0	0	0	0	1	0	0	0	0	0	2	2	Y	5	?	0	0	1	0	0	0	0	1	0	0	0	0	0
37	F	295	36.4	94	17	69	85	26.84	158	67	1	0	0	0	1	0	0	1	0	0	0	0	0	0	0	1	0	0	0	0	0	13	2	?	6	?	0	1	0	0	0	0	1	0	0	0	0	0	0
55	M	297	35.8	59	18	78	121	25.77	166	71	0	1	0	0	1	0	0	0	0	0	0	1	0	0	0	1	0	0	0	0	0	2	3	Y	6	2	1	0	0	0	0	0	1	0	0	0	0	0	0
42	M	294	35.6	84	16	58	107	24.74	170	71.5	1	0	0	1	0	0	0	0	0	0	0	1	0	0	0	1	0	0	0	0	0	5	3	Y	6	?	0	0	1	0	0	0	0	0	1	0	0	0	0
57	M	296	36.2	73	17	84	112	18.25	160.5	47	0	1	0	0	0	0	1	1	1	0	0	0	0	0	0	1	0	0	0	0	0	9	2	Y	6	?	0	0	1	0	0	0	0	0	1	0	0	0	0
38	M	296	36.9	82	19	83	120	27.46	179	88	?	?	?	?	?	?	?	1	1	0	0	0	0	0	0	1	0	0	0	0	0	5	?	?	13	?	0	0	1	0	0	0	1	0	0	0	0	0	0
26	M	295	36.4	98	18	63	118	20.33	164.5	55	0	1	0	0	1	0	0	1	1	0	0	0	0	0	0	1	0	0	0	0	0	13	1	N	13	1	0	0	1	0	0	0	1	0	0	0	0	0	0
59	M	293	36.8	88	20	79	122	23.38	168	66	0	1	0	0	0	1	0	1	1	0	0	0	0	0	0	1	0	0	0	0	0	?	?	?	?	?	?	?	?	?	?	?	?	?	?	?	?	?	?
41	M	304	36.4	102	18	77	121	22.34	177	70	0	0	1	1	0	0	0	1	1	0	0	0	0	0	0	1	0	0	0	0	0	5	3	Y	9	?	0	0	0	1	0	0	1	0	0	0	0	0	0
53	M	295	36.6	90	18	100	132	21.94	164	59	0	0	1	1	0	0	0	1	1	0	0	0	0	0	0	1	0	0	0	0	0	13	3	N	6	?	0	1	0	0	0	0	1	0	0	0	0	0	0
56	M	295	36	61	18	76	119	22.27	155	53.5	1	0	0	1	0	0	0	0	0	0	0	1	0	0	0	1	0	0	0	0	0	5	3	Y	13	1	0	0	1	0	1	0	1	0	0	0	0	0	0
91	M	290	36.7	80	16	64	141	23.17	167.5	65	0	1	0	1	0	0	0	1	0	0	0	0	0	0	0	1	0	0	0	0	0	1	?	Y	14	?	0	0	1	0	0	0	0	1	0	0	0	0	0
69	M	296	36.5	79	17	72	117	25.59	163	68	?	?	?	?	?	?	?	1	1	0	0	0	0	0	0	1	0	0	0	0	0	9	?	?	1	?	0	0	0	1	0	0	0	1	0	0	0	0	0
37	M	295	36.4	85	20	76	127	23.57	176	73	0	1	0	1	1	0	0	1	1	0	0	0	0	0	0	1	0	0	0	0	0	7	2	Y	13	2	0	0	1	0	0	0	1	0	0	0	0	0	0
21	M	295	36.6	90	18	72	123	31.53	168	89	1	0	0	0	1	0	0	1	1	0	0	0	0	0	0	1	0	0	0	0	0	9	3	N	6	?	0	0	0	0	1	0	1	0	0	0	0	0	0
55	F	295	36.5	101	20	75	111	22.76	161	59	0	1	0	0	1	0	0	0	0	0	0	1	0	0	0	1	0	0	0	0	0	9	2	?	6	?	0	0	1	0	0	0	1	0	0	0	0	0	0
56	M	294	36	60	17	98	127	23.8	164	64	?	?	?	?	?	?	?	1	1	0	0	0	0	0	0	1	0	0	0	0	0	9	?	?	6	?	0	0	1	0	0	0	0	1	0	0	0	0	0
24	F	296	36.6	60	19	61	100	15.82	174	47.9	0	1	0	1	0	0	0	1	1	0	0	0	0	0	0	1	0	0	0	0	0	5	2	?	9	?	0	0	1	0	0	0	1	0	0	0	0	0	0
42	M	295	36.6	97	18	64	114	?	?	86	1	0	0	1	0	0	0	0	0	0	0	1	0	0	0	1	0	0	0	0	0	9	3	N	6	?	0	0	1	0	0	0	1	0	0	0	0	0	0
47	F	296	36.2	63	18	63	107	29	152	67	?	?	?	?	?	?	?	0	0	0	0	1	0	0	0	1	0	0	0	0	0	9	?	?	6	?	0	1	0	0	0	0	0	1	0	0	0	0	0
21	M	295	36.7	71	18	73	135	30.28	170	87.5	1	0	0	0	1	0	0	1	1	0	0	0	0	0	0	1	0	0	0	0	0	9	3	N	6	?	0	0	0	0	1	0	1	0	0	0	0	0	0
48	F	296	36.1	65	16	69	97	24.09	163	64	1	0	0	1	0	0	0	0	0	0	0	1	0	0	0	1	0	0	0	0	0	9	2	?	9	?	1	0	0	0	0	0	0	0	1	0	0	0	0
53	M	?	36.6	98	18	70	105	22.5	166	62	?	?	?	?	?	?	?	?	?	?	?	?	?	?	?	?	?	?	?	?	?	?	?	?	?	?	?	?	?	?	?	?	?	?	?	?	?	?	?
43	M	295	36.4	62	18	85	138	32.56	169	93	0	1	0	0	1	0	0	0	0	0	0	1	0	0	0	1	0	0	0	0	0	5	3	Y	6	?	0	1	0	0	0	0	1	0	0	0	0	0	0
44	F	296	36.2	69	20	81	114	31.18	153	73	0	1	0	0	1	0	0	1	0	0	0	0	0	0	0	1	0	0	0	0	0	7	2	N	6	?	0	0	1	0	0	0	0	1	0	0	0	0	0
26	M	?	36.3	77	18	57	127	19.83	165	54	1	0	0	0	1	0	0	1	1	0	0	0	0	0	0	1	0	0	0	0	0	13	1	N	13	1	0	0	1	0	0	0	1	0	0	0	0	0	0
42	F	300	36.4	72	19	52	89	22.75	166	62.7	?	?	?	?	?	?	?	1	0	0	0	0	0	0	0	1	0	0	0	0	0	11	?	?	15	?	0	0	1	0	0	0	1	0	0	0	0	0	0
44	F	295	36.4	86	18	72	117	40.27	156	98	0	1	0	0	1	0	0	0	1	0	0	0	0	0	0	?	?	?	?	?	?	7	2	?	6	?	0	0	0	0	1	0	1	0	0	0	0	0	0
44	M	311	36.6	70	17	75	129	32.41	173	97	1	0	0	0	1	0	0	0	1	0	0	0	0	0	0	1	0	0	0	0	0	5	2	N	6	?	0	0	0	0	1	0	1	0	0	0	0	0	0
35	M	295	36.4	80	20	62	106	21.51	167	60	0	1	0	0	1	0	0	1	1	0	0	0	0	0	0	1	0	0	0	0	0	5	3	Y	6	2	0	1	0	0	0	0	1	0	0	0	0	0	0
46	M	333	37	89	17	91	151	?	?	72	?	?	?	?	?	?	?	0	0	0	0	1	0	0	0	1	0	0	0	0	0	11	?	?	6	?	0	0	0	1	0	0	1	0	0	0	0	0	0
28	F	298	36.4	95	18	52	90	14.28	157	35.2	0	1	0	0	1	0	0	1	0	0	0	0	0	0	0	1	0	0	0	0	0	9	3	?	6	?	0	0	1	0	0	0	1	0	0	0	0	0	0
27	M	299	36.4	79	18	59	102	34.77	160	89	0	1	0	1	0	0	0	1	1	0	0	1	0	0	0	1	0	0	0	0	0	7	3	N	6	?	0	0	0	0	1	0	1	0	0	0	0	0	0
41	M	?	37	85	18	82	119	18.29	175	56	0	0	1	1	0	0	0	1	1	0	0	0	0	0	0	1	0	0	0	0	0	5	3	Y	9	2	0	0	1	0	0	0	1	0	0	0	0	0	0
65	F	300	36.3	72	18	67	114	26.4	152	61	1	0	0	0	1	0	0	1	1	0	0	0	0	0	0	1	0	0	0	0	0	5	2	?	6	?	?	?	?	?	?	?	?	?	?	?	?	?	?
41	M	298	36.3	90	18	92	136	?	?	69	1	0	0	1	0	0	0	1	1	0	0	0	0	0	0	1	0	0	0	0	0	?	?	?	?	?	?	?	?	?	?	?	?	?	?	?	?	?	?
64	M	295	36.8	71	19	63	116	19.61	172	58	?	?	?	?	?	?	?	0	0	0	0	1	0	0	0	1	0	0	0	0	0	9	?	?	6	?	0	0	0	1	0	0	0	1	0	0	0	0	0
53	F	295	36.8	86	20	92	137	20.39	158	50.9	?	?	?	?	?	?	?	0	0	0	0	1	0	0	0	1	0	0	0	0	0	13	?	?	6	?	0	0	1	0	0	0	1	0	0	0	0	0	0
59	M	295	36.2	83	18	54	113	27.1	163	72	?	?	?	?	?	?	?	0	0	0	0	1	0	0	0	1	0	0	0	0	0	5	?	?	6	?	0	0	1	0	0	0	1	0	0	0	0	0	0
53	M	?	37	106	16	77	103	19.47	157	48	0	1	0	0	1	0	0	1	1	0	0	1	0	0	0	1	0	0	0	0	0	2	2	N	6	?	1	0	0	0	1	0	0	0	1	0	0	0	0
51	F	295	36.2	94	17	75	116	17.83	146	38	0	1	0	0	0	1	0	0	0	0	0	1	0	0	0	1	0	0	0	0	0	5	3	?	?	?	0	0	0	1	0	0	1	0	0	0	0	0	0
42	M	295	36.5	99	19	75	116	25.04	166	69	0	0	1	1	0	0	0	1	1	0	0	0	0	0	0	1	0	0	0	0	0	15	2	Y	1	?	0	0	1	0	0	0	0	1	0	0	0	0	0
52	M	295	36.3	94	18	68	94	22.59	165	61.5	0	0	1	0	1	0	0	0	0	0	0	1	0	0	0	1	0	0	0	0	0	7	2	Y	13	2	0	0	1	0	0	0	1	0	0	0	0	0	0
89	M	?	36.1	85	18	55	118	20.45	161	53	0	1	0	1	0	0	0	1	0	0	0	0	0	0	0	1	0	0	0	0	0	5	?	Y	14	?	0	1	0	0	0	0	1	0	0	0	0	0	0
41	M	295	36.2	84	18	67	104	30.09	171	88	0	1	0	1	0	0	0	1	1	0	0	0	0	0	0	1	0	0	0	0	0	7	2	Y	5	?	0	0	0	0	1	0	1	0	0	0	0	0	0
90	M	290	36.5	78	18	61	152	16.44	150	37	?	?	?	?	?	?	?	1	0	0	0	0	0	0	0	1	0	0	0	0	0	11	?	?	14	?	0	0	1	0	0	0	0	0	0	0	0	0	1
59	F	296	36.7	100	20	87	124	26.37	157	65	1	0	0	0	1	0	0	1	1	0	0	0	0	0	0	1	0	0	0	0	0	7	3	?	6	2	0	0	1	0	0	0	0	0	1	0	0	0	0
27	M	299	36.3	77	17	59	100	35.3	157	87	0	1	0	1	0	0	0	1	1	0	0	1	0	0	0	1	0	0	0	0	0	7	3	N	6	?	0	0	0	0	1	0	1	0	0	0	0	0	0
25	M	311	36.2	60	20	78	137	22.13	174	67	0	1	0	0	0	1	0	1	0	0	0	0	0	0	0	1	0	0	0	0	0	13	2	N	6	?	0	0	1	0	0	0	1	0	0	0	0	0	0
43	F	296	36.6	97	20	68	105	31.25	160.5	80.5	1	0	0	0	1	0	0	1	0	0	0	0	0	0	0	1	0	0	0	0	0	9	2	N	6	?	0	0	1	0	0	0	0	1	0	0	0	0	0
72	F	290	36.6	59	17	83	137	20.41	140	40	?	?	?	?	?	?	?	0	1	0	0	0	0	0	0	1	0	0	0	0	0	2	?	?	5	?	0	0	1	0	0	0	0	1	0	0	0	0	0
44	F	295	36.3	93	19	64	110	22.47	159	56.8	0	0	1	0	1	0	0	1	1	0	0	0	0	0	0	1	0	0	0	0	0	7	2	N	6	1	1	0	0	0	1	0	0	0	1	0	0	0	0
62	M	296	36.3	83	18	85	129	29.21	166	80.5	0	1	0	0	1	1	0	1	1	0	0	0	0	0	0	1	0	0	0	0	0	7	2	Y	6	?	0	0	1	0	0	0	0	0	1	0	0	0	0
64	F	294	36.2	72	18	106	123	32.43	149	72	0	1	0	0	1	0	0	1	1	0	0	0	0	0	0	1	0	0	0	0	0	5	3	N	6	?	?	?	?	?	?	?	0	1	0	0	0	0	0
60	M	296	35.8	97	18	93	144	24.17	164	65	1	0	0	1	0	0	0	1	1	0	0	0	0	0	0	1	0	0	0	0	0	2	?	Y	13	?	0	0	1	0	0	0	0	1	0	0	1	0	0
20	M	296	36.2	81	18	64	131	30.73	179.5	99	?	?	?	?	?	?	?	0	0	0	0	1	0	0	0	1	0	0	0	0	0	7	?	?	6	?	0	0	1	0	0	0	1	0	0	0	0	0	0
35	F	295	36.1	89	17	70	104	29.4	167	82	0	1	0	1	0	0	0	1	0	0	0	0	0	0	0	1	0	0	0	0	0	13	2	N	6	2	0	1	0	0	0	0	1	0	0	0	0	0	0
41	F	295	35.9	99	18	83	108	18.3	146	39	0	1	0	0	1	0	0	0	0	0	0	1	0	0	0	1	0	0	0	0	0	7	?	?	6	?	0	0	1	0	0	0	1	0	0	0	0	0	0
53	M	296	36.5	76	18	60	111	25.26	170	73	?	?	?	?	?	?	?	1	1	0	0	0	0	0	0	1	0	0	0	0	0	11	?	?	9	?	0	0	1	0	0	0	0	1	0	0	0	0	0
38	F	319	36.5	79	12	83	130	32.67	150	73.5	0	1	0	0	0	0	1	1	1	0	0	0	0	0	0	1	0	0	0	0	0	7	3	N	6	2	0	0	1	0	0	0	0	1	0	0	0	0	0
68	M	290	36	83	17	78	137	20.81	155	50	0	1	0	0	1	0	0	0	1	0	0	0	0	0	0	1	0	0	0	0	0	5	3	Y	3	1	0	0	0	1	0	0	0	1	0	0	0	0	0
46	F	297	35.8	97	20	79	105	28.44	164	76.5	?	?	?	?	?	?	?	0	0	0	0	1	0	0	0	1	0	0	0	0	0	7	?	?	13	?	0	0	1	0	0	0	0	0	1	0	0	0	0
35	F	296	36.3	86	20	84	117	26.3	156	64	1	0	0	1	0	0	0	0	0	0	0	1	0	0	0	1	0	0	0	0	0	13	2	?	6	?	0	0	0	1	0	0	1	0	0	0	0	0	0
82	F	297	36.2	73	18	67	105	22.96	163	61	0	1	0	0	1	0	0	0	1	0	0	0	0	0	0	1	0	0	0	0	0	1	?	?	?	?	0	0	1	0	0	0	0	0	0	0	0	1	0
51	M	295	35.8	82	18	81	119	24.33	175	74.5	1	0	0	1	0	0	0	0	0	0	0	1	0	0	0	1	0	0	0	0	0	5	2	Y	6	?	0	0	0	0	1	0	1	0	0	0	0	0	0
56	F	296	36.3	82	17	85	112	28	150	63	?	?	?	?	?	?	?	0	0	0	0	1	0	0	0	1	0	0	0	0	0	7	?	?	6	?	1	0	0	0	0	0	0	0	1	0	0	0	0
42	M	296	36.2	99	20	65	111	29.41	170	85	0	1	0	1	0	0	0	1	1	0	0	0	0	0	0	1	0	0	0	0	0	7	2	Y	6	?	0	0	0	0	1	0	0	1	0	0	0	0	0
60	M	295	36	61	20	71	119	23.39	173	70	?	?	?	?	?	?	?	0	0	0	0	1	0	0	0	1	0	0	0	0	0	2	?	?	6	?	0	0	1	0	0	0	0	1	0	0	0	0	0
34	F	296	36.2	90	16	62	121	26.18	167	73	1	0	0	1	0	0	0	1	0	0	0	0	0	0	0	1	0	0	0	0	0	13	1	N	13	2	0	0	1	0	0	0	1	0	0	0	0	0	0
50	M	295	35.8	85	18	72	129	36.06	169	103	?	?	?	?	?	?	?	0	0	0	0	1	0	0	0	1	0	0	0	0	0	7	?	?	6	?	0	0	0	0	1	0	1	0	0	0	0	0	0
44	M	295	36	91	18	87	125	23.73	159	60	0	1	0	0	1	0	0	0	0	0	0	1	0	1	0	1	0	0	0	0	0	15	2	Y	15	2	0	0	0	1	0	0	1	0	0	0	0	0	0
42	M	291	35.8	82	18	89	148	28.9	172	85.5	?	?	?	?	?	?	?	0	0	0	0	1	0	0	0	1	0	0	0	0	0	7	?	?	9	?	0	0	1	0	0	0	0	1	0	0	0	0	0
34	F	785	36.2	98	20	70	119	26.61	169	76	1	0	0	0	1	0	0	1	0	0	0	0	0	0	0	1	0	0	0	0	0	13	1	N	6	2	0	0	1	0	0	0	1	0	0	0	0	0	0
46	M	291	36.3	74	20	68	110	19.49	168	55	?	?	?	?	?	?	?	1	0	0	0	0	0	0	0	1	0	0	0	0	0	1	?	?	6	?	0	0	1	0	0	0	1	0	0	0	0	0	0
68	M	295	36.1	72	18	78	135	24.3	161	63	0	1	0	0	1	0	0	0	0	0	0	1	0	0	0	1	0	0	0	0	0	11	2	Y	6	?	0	0	1	0	0	0	0	1	0	0	0	0	0
67	M	295	36.4	74	17	79	127	23.72	173	71	0	1	0	1	0	0	0	1	1	0	0	0	0	0	0	1	0	0	0	0	0	7	?	?	14	?	?	?	?	?	?	?	0	0	1	0	0	1	0
55	F	296	36.4	90	18	67	86	24.13	159	61	?	?	?	?	?	?	?	0	0	0	0	1	0	0	0	1	0	0	0	0	0	7	?	?	6	?	0	0	1	0	0	0	0	1	0	0	0	0	0
70	F	294	36.2	92	18	88	120	?	?	?	?	?	?	?	?	?	?	1	0	0	0	0	0	0	0	1	0	0	0	0	0	6	?	?	6	?	0	0	0	0	1	0	0	1	0	0	0	0	0
50	M	296	36.2	93	19	79	122	30.48	162	80	?	?	?	?	?	?	?	0	0	0	0	1	0	0	0	1	0	0	0	0	0	5	?	?	6	?	0	0	1	0	0	0	1	0	0	0	0	0	0
59	M	296	36.3	98	18	78	113	?	?	69	0	1	0	1	0	0	0	1	1	0	0	1	0	0	0	1	0	0	0	0	0	5	3	Y	6	?	0	0	1	0	0	0	0	0	1	0	0	0	0
52	M	295	36	55	18	91	137	24.42	181	80	0	1	0	0	1	1	0	0	0	0	0	1	0	0	0	1	0	0	0	0	0	5	3	N	5	?	0	0	1	0	0	0	0	1	0	0	0	0	0
39	M	?	36.2	98	20	114	142	38.93	165	106	?	?	?	?	?	?	?	1	0	0	0	0	0	0	0	1	0	0	0	0	0	11	?	?	6	?	0	0	1	0	0	0	1	0	0	0	0	0	0
96	F	290	36.3	74	18	83	144	27.16	141	54	0	0	1	0	0	1	0	0	1	0	0	0	0	0	0	0	1	0	0	0	0	2	3	N	6	?	0	0	1	0	0	0	0	0	0	0	0	1	0
53	M	296	35.9	91	22	71	111	29.76	168	84	0	1	0	1	0	0	0	1	1	0	0	0	0	0	0	1	0	0	0	0	0	5	?	Y	6	?	0	0	1	0	1	0	0	0	1	0	0	0	0
45	F	?	36.2	79	17	80	113	17.67	156	43	0	1	0	0	1	0	0	1	1	0	0	0	0	0	0	1	0	0	0	0	0	9	2	?	15	?	0	0	1	0	0	0	0	1	0	0	0	0	0
55	M	294	36.2	62	16	111	158	22.85	165	62.2	?	?	?	?	?	?	?	0	0	0	0	1	0	0	0	1	0	0	0	0	0	5	?	?	6	?	0	0	0	0	1	0	1	0	0	0	0	0	0
41	M	295	36.7	126	18	82	112	23.18	170	67	0	1	0	0	0	1	0	1	1	0	0	1	0	0	0	1	0	0	0	0	0	5	2	Y	6	?	0	1	0	0	0	0	1	0	0	0	0	0	0
29	F	296	35.8	105	14	85	112	25.96	157	64	0	1	0	0	0	1	0	1	1	0	0	0	0	0	0	1	0	0	0	0	0	9	2	?	6	?	0	0	1	0	0	0	1	0	0	0	0	0	0
65	F	295	36.4	99	22	96	125	27.14	152	62.7	?	?	?	?	?	?	?	0	1	0	0	0	0	0	0	1	0	0	0	0	0	1	?	?	6	?	1	0	0	0	0	0	0	0	0	0	0	1	0
41	M	296	36.5	65	19	112	155	32.19	178	102	?	?	?	?	?	?	?	1	1	0	0	0	0	0	0	1	0	0	0	0	0	9	?	?	13	?	0	0	0	1	0	0	1	0	0	0	0	0	0
32	M	295	35.8	98	17	78	132	23.71	163	63	?	?	?	?	?	?	?	1	0	0	0	0	0	0	0	1	0	0	0	0	0	9	?	?	6	?	?	?	?	?	?	?	1	0	0	0	0	0	0
29	F	297	37.1	87	20	72	106	28.44	158	71	0	1	0	1	0	0	0	1	1	0	0	0	0	0	0	1	0	0	0	0	0	13	1	?	2	2	0	0	1	0	0	0	1	0	0	0	0	0	0
29	M	295	36.4	86	23	92	141	30.48	162	80	0	1	0	1	1	0	0	1	1	0	0	0	0	0	0	1	0	0	0	0	0	5	3	N	?	?	0	0	0	0	1	0	1	0	0	0	0	0	0
33	F	295	36.4	100	18	79	109	31.59	162	82.9	0	1	0	0	1	0	0	1	0	0	0	0	0	0	0	1	0	0	0	0	0	9	2	N	6	?	0	0	1	0	0	0	1	0	0	0	0	0	0
77	F	296	36.1	86	20	65	114	21.93	154	52	1	0	0	1	0	0	0	0	1	0	0	0	0	0	0	1	0	0	0	0	0	2	2	N	14	?	0	0	1	0	0	0	0	1	0	0	0	1	0
74	F	290	35.7	76	17	81	140	31.43	146	67	1	1	0	0	1	0	0	0	1	0	0	0	0	0	0	1	0	0	0	0	0	2	2	?	6	1	0	0	1	0	0	0	0	0	0	0	0	1	0
55	M	345	36.5	57	18	86	149	31.12	171	91	0	1	0	1	0	0	0	1	1	0	0	0	0	0	0	1	0	0	0	0	0	7	2	Y	6	?	0	0	1	0	0	0	0	0	1	0	0	0	0
64	M	296	35.6	66	18	60	103	34.59	159.5	88	?	?	?	?	?	?	?	0	0	0	0	1	0	0	0	1	0	0	0	0	0	7	?	?	4	?	0	0	0	1	0	0	0	1	0	0	0	0	0
38	F	296	36.1	85	20	90	136	40.54	149	90	?	?	?	?	?	?	?	0	0	0	0	1	0	0	0	1	0	0	0	0	1	5	?	?	6	?	0	0	0	0	1	0	0	1	0	0	0	0	0
55	M	295	36.4	86	16	62	101	20.48	174	62	0	1	0	0	0	0	1	1	1	0	0	0	0	0	0	1	0	0	0	0	0	7	2	Y	6	?	0	0	0	0	1	0	0	0	1	0	0	0	0
34	F	296	36.5	98	16	48	88	18.58	157	45.8	0	0	1	1	0	0	0	1	0	0	0	1	0	0	0	1	0	0	0	0	0	5	3	?	6	2	0	0	1	0	0	0	0	1	0	0	0	0	0
45	F	295	36.4	82	20	74	101	22.91	158	57.2	0	1	0	0	1	1	0	1	1	0	0	1	0	0	0	1	0	0	0	0	0	7	3	N	6	?	0	1	0	0	0	0	0	0	0	1	0	0	0
40	F	295	36.8	122	18	87	108	23.87	149	53	?	?	?	?	?	?	?	1	0	0	0	0	0	0	0	1	0	0	0	0	0	13	?	?	6	?	0	0	0	1	0	0	0	0	1	0	0	0	0
67	M	295	36.1	94	18	103	127	23.66	172	70	0	1	0	1	0	0	0	1	1	0	0	0	0	0	0	1	0	0	0	0	0	7	?	?	14	?	?	?	?	?	?	?	0	0	1	0	0	1	0
51	F	297	36.4	110	20	68	102	25.15	157	62	?	?	?	?	?	?	?	1	1	0	0	0	0	0	0	1	0	0	0	0	0	5	?	?	?	?	0	0	1	0	0	0	1	0	0	0	0	0	0
48	M	300	36.4	70	16	61	111	27.36	165	74.5	0	1	0	0	1	0	0	1	0	0	0	0	0	0	0	1	0	0	0	0	0	5	2	Y	9	1	0	0	1	0	0	0	0	1	0	0	0	0	0
52	M	300	36.3	61	18	54	103	25.85	177	81	?	?	?	?	?	?	?	0	0	0	0	1	0	0	0	1	0	0	0	0	0	11	?	?	12	?	0	0	0	1	0	0	0	0	1	0	0	0	0
49	F	295	36.5	79	19	92	130	26.64	158	66.5	?	?	?	?	?	?	?	1	1	0	0	0	0	0	0	1	0	0	0	0	0	5	?	?	6	?	0	0	0	0	1	0	0	0	1	0	0	0	0
47	M	728	37.5	108	18	70	107	17.91	162	47	0	1	0	1	0	0	0	0	1	0	0	1	0	0	0	1	0	0	0	0	0	5	3	Y	6	?	0	0	1	0	0	0	1	0	0	0	0	0	0
33	F	295	36	96	20	88	128	30.36	157.5	75.3	?	?	?	?	?	?	?	1	1	0	0	0	0	0	0	1	0	0	0	0	0	11	?	?	6	?	?	?	?	?	?	?	1	0	0	0	0	0	0
65	M	294	37	62	16	74	139	20.32	166	56	0	1	0	0	1	0	0	1	1	0	0	1	0	0	0	1	0	0	0	0	0	5	2	Y	6	?	0	0	0	1	0	0	0	1	0	0	0	0	0
42	M	343	35.7	88	16	65	96	29.92	162.5	79	?	?	?	?	?	?	?	1	1	0	0	0	0	0	0	1	0	0	0	0	0	9	?	?	6	?	0	0	1	0	0	0	1	0	0	0	0	0	0
55	F	298	36.1	62	18	64	104	22.6	148	49.5	1	0	0	0	1	0	0	?	?	?	?	?	?	?	?	?	?	?	?	?	?	?	?	?	?	?	?	?	?	?	?	?	?	?	?	?	?	?	?
35	F	296	36.3	103	20	100	134	23.44	160	60	?	?	?	?	?	?	?	0	0	0	0	1	0	0	0	1	0	0	0	0	0	13	?	?	9	?	0	0	0	1	0	0	1	0	0	0	0	0	0
33	F	296	36.4	76	18	52	83	17.54	151	40	?	?	?	?	?	?	?	0	0	0	0	1	0	0	0	1	0	0	0	0	0	11	?	?	6	?	0	0	0	0	1	0	1	0	0	0	0	0	0
19	M	300	36.1	80	16	92	132	27.44	176	85	?	?	?	?	?	?	?	1	0	0	0	0	0	0	0	1	0	0	0	0	0	9	?	?	6	?	0	0	1	0	0	0	1	0	0	0	0	0	0
44	M	295	36.4	60	17	100	163	24.61	160	63	?	?	?	?	?	?	?	0	0	0	0	1	0	0	0	1	0	0	0	0	1	7	?	?	6	?	0	1	0	0	0	0	0	0	0	0	1	0	0
42	F	299	36.4	76	18	54	78	23.55	139	45.5	1	0	0	1	0	0	0	0	1	0	0	0	0	0	0	1	0	0	0	0	0	5	3	N	7	1	0	0	1	0	0	0	0	0	1	0	0	0	0
42	M	291	36.8	89	20	83	118	?	?	71	1	0	0	0	1	0	0	1	1	0	0	0	0	0	0	1	0	0	0	0	0	13	2	Y	6	?	0	0	1	0	0	0	1	0	0	0	0	0	0
39	M	300	36.3	64	16	62	102	25.91	169	74	?	?	?	?	?	?	?	1	1	0	0	0	0	0	0	1	0	0	0	0	0	5	?	?	13	?	0	0	0	1	0	0	1	0	0	0	0	0	0
49	M	295	36.3	62	18	70	111	20.05	173	60	1	0	0	1	0	0	0	0	0	0	0	1	0	0	0	1	0	0	0	0	0	5	3	Y	6	2	0	0	1	0	0	0	1	0	0	0	0	0	0
58	F	?	36.5	64	17	78	110	23.13	148.5	51	0	1	0	0	1	0	0	0	1	0	0	0	0	0	0	1	0	0	0	0	0	5	3	?	6	?	1	0	0	0	0	0	1	0	0	0	0	0	0
47	M	?	36.7	83	18	73	121	26.99	170	78	0	1	0	0	1	0	0	0	1	0	0	0	0	0	0	1	0	0	0	0	0	9	?	Y	6	2	0	1	0	0	0	0	0	1	0	0	0	0	0
36	M	298	36.7	89	18	85	128	24.02	164.5	65	1	0	0	0	1	0	0	0	0	0	0	1	0	0	0	1	0	0	0	0	0	5	2	Y	13	1	0	0	1	0	0	0	1	0	0	0	0	0	0
45	F	?	36.6	75	18	73	117	21.8	162	57.2	0	1	0	0	1	0	0	1	1	0	0	0	0	0	0	1	0	0	0	0	0	?	?	?	?	?	?	?	?	?	?	?	?	?	?	?	?	?	?
63	M	294	36.2	75	16	48	119	27.24	158	68	1	0	0	1	0	0	0	0	0	0	0	1	0	0	0	1	0	0	0	0	0	2	3	Y	6	?	0	0	1	0	0	0	1	0	0	0	0	0	0
70	F	296	35.8	77	18	70	128	26.37	157	65	1	0	0	0	1	0	0	0	0	0	0	1	0	0	0	1	0	0	0	0	0	5	1	N	6	?	1	0	0	0	1	0	0	1	0	0	0	1	0
34	F	295	36.3	88	16	77	101	26.35	163	70	?	?	?	?	?	?	?	0	0	0	0	1	0	0	0	1	0	0	0	0	0	7	?	?	6	?	0	0	0	0	1	0	1	0	0	0	0	0	0
43	F	296	36.2	75	16	71	101	22.46	160	57.5	0	0	1	1	0	0	0	1	1	0	0	0	0	0	0	1	0	0	0	0	0	7	2	?	6	?	0	0	1	0	0	0	0	0	1	0	0	0	0
48	F	296	36	82	18	49	93	27.11	145	57	0	1	0	1	0	0	0	0	0	0	0	1	0	0	0	1	0	0	0	0	0	7	2	?	9	?	0	0	1	0	0	0	0	0	1	0	0	0	0
45	F	296	35.5	86	20	74	92	22.15	159	56	0	1	0	1	0	0	0	1	0	0	0	0	1	1	0	1	0	0	0	0	0	15	1	N	6	?	0	0	1	0	0	0	0	1	0	0	1	0	0
23	F	309	36.7	97	18	77	126	21.79	153	51	0	1	0	0	0	0	1	1	0	0	0	0	0	0	0	1	0	0	0	0	0	7	3	N	6	?	?	?	?	?	?	?	0	1	0	0	0	0	0
46	F	295	35.8	122	19	85	132	?	?	?	0	0	1	1	0	0	0	0	0	0	0	1	0	0	0	1	0	0	0	0	0	7	?	?	6	?	0	0	0	0	1	0	1	0	0	0	0	0	0
47	F	296	36.2	88	19	59	109	28.2	162	74	0	1	0	0	1	0	0	0	0	0	0	1	0	0	0	1	0	0	0	0	0	13	2	?	6	?	0	0	1	0	0	0	0	1	0	0	0	0	0
48	F	295	36.2	90	17	62	77	17.26	156	42	?	?	?	?	?	?	?	1	1	0	0	0	0	0	0	1	0	0	0	0	0	7	?	?	6	?	0	0	1	0	0	0	1	0	0	0	0	0	0
27	M	299	35.6	98	18	89	108	27.2	154	64.5	0	0	1	0	0	0	1	0	0	0	0	1	0	0	0	1	0	0	0	0	0	7	3	N	6	?	0	0	0	0	1	0	1	0	0	0	0	0	0
55	F	296	36.3	111	16	76	105	22.83	158	57	?	?	?	?	?	?	?	1	1	0	0	0	0	0	0	?	?	?	?	?	?	9	?	?	6	?	?	?	?	?	?	?	0	0	0	1	0	0	0
60	M	296	36.8	74	17	92	155	20.08	164	54	0	0	1	0	1	0	0	1	0	0	0	0	0	0	0	1	0	0	0	0	0	5	3	Y	6	?	0	0	1	0	0	0	0	1	0	0	0	0	0
69	F	?	36.5	73	20	71	118	26.99	153.5	63.6	0	1	0	0	1	0	0	1	1	0	0	1	0	0	0	1	0	0	0	0	0	2	3	N	6	?	0	0	1	0	0	0	0	0	0	0	0	1	0
22	M	295	37	90	19	64	126	20.48	169	58.5	?	?	?	?	?	?	?	0	0	0	0	1	0	0	0	1	0	0	0	0	0	7	?	?	6	?	0	0	0	1	0	0	1	0	0	0	0	0	0
76	F	290	36.6	85	18	57	107	15.83	151	36.1	0	1	0	0	1	0	0	1	1	0	0	0	0	0	0	1	0	0	0	0	0	2	2	N	7	1	0	0	1	0	0	0	0	1	0	0	0	0	0
59	M	296	36.2	74	18	69	114	22.13	174	67	0	1	0	1	0	0	0	0	0	0	0	1	0	0	0	1	0	0	0	0	0	5	3	Y	6	?	0	0	1	0	0	0	0	0	1	0	0	0	0
29	F	295	35.9	90	17	68	97	17.63	158	44	?	?	?	?	?	?	?	1	1	0	0	0	0	0	0	1	0	0	0	0	0	13	?	?	6	?	0	0	0	1	0	0	1	0	0	0	0	0	0
36	F	295	36.2	89	17	77	106	21.35	158	53.3	?	?	?	?	?	?	?	1	1	0	0	0	0	0	0	1	0	0	0	0	0	13	?	?	6	?	0	0	1	0	0	0	0	1	0	0	0	0	0
37	F	296	36.6	66	19	88	126	33.89	156.5	83	0	1	0	0	1	0	0	1	0	0	0	0	0	0	0	1	0	0	0	0	0	13	?	?	9	1	0	0	0	1	0	0	1	0	0	0	0	0	0
44	M	295	36.8	72	18	84	132	30.35	176	94	0	1	0	0	1	0	0	0	1	0	0	0	0	0	0	1	0	0	0	0	0	7	2	Y	6	?	0	0	0	0	1	0	1	0	0	0	0	0	0
44	M	295	35.8	90	17	78	111	27.43	162	72	0	1	0	0	0	1	0	0	0	0	0	1	0	0	0	1	0	0	0	0	1	7	3	Y	6	?	0	1	0	0	0	0	0	0	0	0	1	0	0
43	M	780	36.7	98	18	79	133	27.55	165	75	0	0	1	1	0	0	0	1	1	0	0	0	0	0	0	1	0	0	0	0	0	13	1	Y	13	?	0	0	1	0	0	0	0	0	1	0	0	0	0
42	F	296	36.2	83	19	69	111	27.7	152	64	0	1	1	1	0	0	0	0	0	0	0	1	0	0	0	1	0	0	0	0	0	13	2	?	6	?	0	0	1	0	0	0	0	0	1	0	0	0	0
40	F	300	36.6	71	18	81	110	26.23	161	68	1	0	0	0	1	0	0	0	0	0	0	1	0	0	0	1	0	0	0	0	0	7	2	?	7	1	0	0	1	0	0	0	0	1	0	0	0	0	0
56	F	295	35.6	85	19	62	88	22.96	163	61	0	0	1	0	0	0	1	1	1	0	0	0	0	0	0	1	0	0	0	0	0	7	2	?	6	?	0	0	1	0	0	0	0	1	0	0	0	0	0
40	F	295	36.6	102	19	55	107	21.83	153	51.1	0	1	0	0	1	0	0	1	1	0	0	0	0	0	0	1	0	0	0	0	0	7	?	?	6	?	0	0	0	1	0	0	1	0	0	0	0	0	0
52	F	298	36.3	90	18	64	100	18.75	160	48	?	?	?	?	?	?	?	1	0	0	0	0	0	0	0	1	0	0	0	0	0	2	?	?	9	?	0	0	1	0	0	0	0	0	1	0	0	0	0
40	F	297	36.6	82	18	65	101	20.24	154	48	?	?	?	?	?	?	?	1	0	0	0	0	0	0	0	1	0	0	0	0	0	13	?	?	15	?	0	0	1	0	0	0	1	0	0	0	0	0	0
52	F	295	36.6	77	17	86	132	40.9	164	110	1	0	0	0	1	0	0	1	0	0	0	0	0	0	0	1	0	0	0	0	0	5	2	?	7	?	0	0	1	0	0	0	0	1	0	0	0	0	0
51	M	291	36.2	84	18	81	116	?	?	61.5	1	0	0	1	0	0	0	0	0	0	0	1	0	0	0	1	0	0	0	0	0	9	2	Y	13	1	0	0	1	0	0	0	0	1	0	0	0	0	0
44	F	296	36.2	92	19	82	106	28.04	158	70	?	?	?	?	?	?	?	?	?	?	?	?	?	?	?	?	?	?	?	?	?	?	?	?	?	?	?	?	?	?	?	?	?	?	?	?	?	?	?
58	M	295	35.9	84	18	64	90	23.72	173	71	?	?	?	?	?	?	?	0	0	0	0	1	0	0	0	1	0	0	0	0	0	9	?	?	6	?	1	0	0	0	1	0	1	0	0	0	0	0	0
63	M	290	36.7	82	17	72	137	24.45	168	69	1	0	0	1	0	0	0	1	1	0	0	0	0	0	0	1	0	0	0	0	0	7	3	Y	14	?	0	0	1	0	0	0	0	1	0	0	0	0	0
43	M	298	36.2	99	17	74	118	30.9	179	99	0	0	1	1	0	0	0	0	1	0	0	0	0	0	0	1	0	0	0	0	0	7	3	Y	6	?	0	0	1	0	0	0	1	0	0	0	0	0	0
57	F	319	36.5	103	17	69	113	23.16	152	53.5	0	1	0	0	0	1	0	1	1	0	0	0	0	0	0	1	0	0	0	0	0	2	2	?	1	1	1	0	0	0	0	0	0	0	0	0	0	1	0
59	M	294	36.4	96	19	84	126	24.32	163.5	65	0	1	0	1	0	0	0	0	0	0	0	1	0	0	0	1	0	0	0	0	0	5	3	Y	6	?	0	0	0	0	1	0	0	0	1	0	0	0	0
40	F	300	36	54	18	91	137	23.15	161	60	?	?	?	?	?	?	?	0	0	0	0	1	0	0	0	?	?	?	?	?	?	5	?	?	7	?	0	0	1	0	0	0	0	1	0	0	0	0	0
45	F	295	36.6	81	20	81	104	24.07	158	60.1	?	?	?	?	?	?	?	1	1	0	0	1	0	0	0	1	0	0	0	0	0	11	?	?	6	?	0	1	0	0	0	0	0	0	0	1	0	0	0
56	M	296	36.6	77	19	82	139	23.73	159	60	?	?	?	?	?	?	?	0	1	0	0	0	0	0	0	1	0	0	0	0	0	7	?	?	13	?	0	0	1	0	0	0	0	1	0	0	0	0	0
44	M	295	36.2	79	19	82	112	23.15	163	61.5	?	?	?	?	?	?	?	0	0	0	0	1	0	0	0	1	0	0	0	0	0	7	?	?	6	?	0	0	1	0	0	0	0	0	0	0	1	0	0
49	F	295	36.2	70	20	68	91	18.63	153.5	43.9	?	?	?	?	?	?	?	1	1	0	0	0	0	0	0	1	0	0	0	0	0	13	?	?	2	?	0	0	1	0	0	0	0	0	1	0	0	0	0
39	M	298	35.8	81	18	98	130	19.18	167	53.5	0	0	1	1	0	0	0	0	0	0	0	1	0	0	0	1	0	0	0	0	0	9	3	Y	13	1	0	0	0	1	0	0	1	0	0	0	0	0	0
92	F	296	36.6	66	17	59	135	25.85	148.5	57	0	1	0	0	0	1	0	0	1	0	0	0	0	0	0	1	0	0	0	0	0	?	?	?	6	?	?	?	?	?	?	?	?	?	?	?	?	?	?
43	M	295	36	62	18	106	131	33.69	174	102	0	1	0	0	1	0	0	0	0	0	0	1	0	0	0	1	0	0	0	0	0	5	3	Y	6	?	0	1	0	0	0	0	1	0	0	0	0	0	0
65	M	296	35.7	74	18	76	114	23.26	171	68	0	1	0	0	0	1	0	0	0	0	0	1	0	0	0	1	0	0	0	0	0	13	1	Y	6	?	0	0	1	0	0	0	1	0	0	0	0	0	0
40	F	295	36.8	81	20	75	130	23.71	160	60.7	0	0	1	0	1	0	0	1	1	0	0	0	0	0	0	1	0	0	0	0	0	7	1	?	9	2	0	0	1	0	0	0	0	0	1	0	0	0	0
60	M	296	36.1	101	18	80	111	28.34	168	80	?	?	?	?	?	?	?	0	0	0	0	1	0	0	0	1	0	0	0	0	0	9	?	?	13	?	?	?	?	?	?	?	0	1	0	0	0	0	0
57	M	296	36.7	101	16	89	143	27.66	163	73.5	?	?	?	?	?	?	?	0	0	0	0	1	0	0	0	1	0	0	0	0	0	2	?	?	13	?	0	0	1	0	0	0	0	0	1	0	0	0	0
53	F	295	36.4	100	19	79	124	27.78	150	62.5	0	1	0	0	0	1	0	1	1	0	0	0	0	0	0	1	0	0	0	0	0	2	3	?	6	2	0	0	1	0	0	0	1	0	0	0	0	0	0
33	F	296	36.8	91	18	61	127	21.15	159.5	53.8	?	?	?	?	?	?	?	?	?	?	?	?	?	?	?	?	?	?	?	?	?	?	?	?	?	?	?	?	?	?	?	?	?	?	?	?	?	?	?
59	M	?	36.2	85	18	82	115	20.81	155	50	?	?	?	?	?	?	?	1	1	0	0	0	0	0	0	1	0	0	0	0	0	5	?	?	6	?	0	0	0	0	1	0	1	0	0	0	0	0	0
32	F	295	36.1	90	20	86	106	25.56	157	63	?	?	?	?	?	?	?	1	0	0	0	0	0	0	0	1	0	0	0	0	0	9	?	?	15	?	0	0	1	0	0	0	1	0	0	0	0	0	0
55	M	295	36.4	78	17	94	152	29.3	160	75	0	1	0	0	1	0	0	1	1	0	0	0	0	0	0	1	0	0	0	0	0	11	2	N	6	?	0	0	1	0	0	0	0	0	1	0	0	0	0
45	F	294	35.7	87	20	72	101	22	153	51.5	0	1	0	0	0	0	1	?	?	?	?	?	?	?	?	0	0	0	0	0	1	6	?	?	6	?	0	0	1	0	0	0	1	0	0	0	0	0	0
53	M	295	36.7	90	18	70	121	23.44	160	60	0	1	0	0	1	0	0	0	0	0	0	1	0	0	0	1	0	0	0	0	0	9	2	Y	13	2	0	0	1	0	0	0	0	1	0	0	0	0	0
53	M	295	36.2	81	18	77	137	21.8	170	63	?	?	?	?	?	?	?	?	?	?	?	?	?	?	?	1	0	0	0	0	0	9	?	?	6	?	0	0	1	0	0	0	1	0	0	0	0	0	0
36	M	296	36.5	96	20	79	121	22.55	186	78	0	1	0	0	1	0	0	1	1	0	0	0	0	0	0	1	0	0	0	0	0	5	2	N	6	?	0	0	1	0	0	0	0	0	1	0	0	0	0
38	F	296	36	89	18	59	122	32.05	148	70.2	0	1	0	1	0	0	0	1	1	0	0	0	0	0	0	1	0	0	0	0	0	5	3	N	6	?	?	?	?	?	?	?	0	1	0	0	0	0	0
54	M	295	36.3	83	16	75	109	22.77	165	62	?	?	?	?	?	?	?	0	1	0	0	0	0	0	0	1	0	0	0	0	0	5	?	?	6	?	0	0	1	0	0	0	1	0	0	0	0	0	0
44	M	298	36.3	98	18	79	110	30.11	163	80	0	0	1	0	0	0	1	1	1	0	0	0	0	0	0	1	0	0	0	0	0	?	?	?	?	?	?	?	?	?	?	?	?	?	?	?	?	?	?
89	M	290	36.7	73	18	55	149	23.51	165	64	?	?	?	?	?	?	?	1	1	0	0	0	0	0	0	1	0	0	0	0	0	2	?	?	14	?	0	0	1	0	0	0	0	0	0	0	0	1	0
43	F	311	36.7	95	18	61	92	25.97	152	60	?	?	?	?	?	?	?	1	0	0	0	0	0	0	0	1	0	0	0	0	0	13	?	?	6	?	0	0	1	0	0	0	1	0	0	0	0	0	0
64	F	296	36.5	63	18	92	159	19.7	162	51.7	1	0	0	1	0	0	0	0	0	0	0	1	0	0	0	1	0	0	0	0	0	2	2	?	6	?	0	0	0	0	1	0	0	0	1	0	0	0	0
48	M	295	36.8	97	18	69	98	30.42	172	90	?	?	?	?	?	?	?	?	?	?	?	?	?	?	?	?	?	?	?	?	?	?	?	?	?	?	?	?	?	?	?	?	?	?	?	?	?	?	?
40	F	295	36.5	75	18	52	98	23.59	162	61.9	0	0	1	1	0	0	0	0	1	0	0	0	0	0	0	1	0	0	0	0	0	15	1	?	6	2	0	0	1	0	0	0	1	0	0	0	0	0	0
74	F	294	36.4	69	18	68	102	22.56	142	45.5	0	1	0	0	1	1	0	1	1	0	0	0	0	0	0	1	0	0	0	0	0	1	3	?	6	?	1	0	0	0	0	0	0	1	0	0	0	0	0
45	M	296	36.7	117	18	51	92	20.2	168	57	0	1	1	0	1	0	0	1	1	0	0	0	0	0	0	1	0	0	0	0	0	7	2	Y	6	?	0	0	1	0	0	0	0	1	0	0	0	0	0
37	M	292	36.9	89	18	77	134	26.03	172	77	1	0	0	1	0	0	0	1	0	0	0	0	0	0	0	1	0	0	0	0	0	9	3	Y	9	?	0	0	1	0	0	0	1	0	0	0	0	0	0
46	F	298	35.9	74	16	84	128	21.87	167	61	0	1	0	0	1	0	0	1	1	0	0	0	0	0	0	1	0	0	0	0	0	11	2	N	6	?	0	0	1	0	0	0	0	0	1	0	0	0	0
21	M	298	36.3	96	18	52	113	22.41	169	64	0	0	1	0	1	0	0	1	0	0	0	0	0	0	0	1	0	0	0	0	0	7	2	N	6	?	0	0	0	1	0	0	1	0	0	0	0	0	0
57	F	298	36.5	80	20	65	135	23.01	156	56	0	1	0	1	0	0	0	1	1	0	0	0	0	0	0	1	0	0	0	0	0	7	2	?	6	1	0	0	1	0	0	0	0	1	0	0	0	0	0
52	M	?	36	91	20	81	112	22.04	165	60	?	?	?	?	?	?	?	1	1	0	0	0	0	0	0	1	0	0	0	0	0	5	?	?	6	?	0	0	0	0	1	0	1	0	0	0	0	0	0
32	F	319	36.2	86	18	74	107	30.97	158.5	77.8	0	1	0	0	1	0	0	1	1	0	0	0	0	0	0	1	0	0	0	0	0	9	2	?	6	2	0	0	1	0	0	0	1	0	0	0	0	0	0
51	M	295	36.2	94	18	84	125	31.42	172.5	93.5	1	0	0	0	0	0	1	1	1	0	0	0	0	0	0	1	0	0	0	0	0	5	3	Y	6	?	0	0	0	1	0	0	0	1	0	0	0	0	0
44	F	296	35.7	68	21	72	133	35.8	155	86	?	?	?	?	?	?	?	1	1	0	0	0	0	0	0	1	0	0	0	0	0	11	?	?	15	?	0	0	1	0	0	0	0	0	0	0	0	1	0
35	F	295	36.3	101	20	75	101	22.34	162.5	59	0	1	0	0	0	1	0	0	0	0	0	1	0	0	0	1	0	0	0	0	0	9	3	N	15	?	0	0	1	0	0	0	0	1	0	0	0	0	0
69	F	295	36.3	71	20	69	130	28.25	154	67	0	1	0	0	0	1	0	0	1	0	0	0	0	0	0	1	0	0	0	0	0	2	2	N	5	1	0	0	1	0	0	0	0	1	0	0	0	0	0
44	F	295	35.8	95	19	91	123	23.8	164	64	0	1	0	0	1	1	0	1	1	0	0	0	0	0	0	1	0	0	0	0	0	7	2	N	6	?	0	0	0	0	1	0	0	1	0	0	0	0	0
44	M	296	36	64	18	104	175	32.13	165.5	88	1	0	0	1	0	0	0	1	0	0	0	0	0	0	0	1	0	0	0	0	0	7	2	N	6	2	0	0	0	0	1	0	1	0	0	0	0	0	0
52	M	295	35.6	92	18	77	113	28.08	174	85	?	?	?	?	?	?	?	1	1	0	0	0	0	0	0	1	0	0	0	0	0	5	?	?	6	?	0	0	1	0	0	0	0	1	0	0	0	0	0
78	M	297	36.4	68	17	58	101	15.4	155	37	?	?	?	?	?	?	?	0	1	0	0	0	0	0	0	1	0	0	0	0	0	2	?	?	6	?	1	0	0	0	0	0	0	1	0	0	0	0	0
53	M	?	36.2	69	18	67	93	23.6	171	69	?	?	?	?	?	?	?	0	0	0	0	1	0	0	0	1	0	0	0	0	0	7	?	?	6	?	0	0	1	0	0	0	0	0	1	0	0	0	0
48	M	294	36.2	61	18	49	88	19.37	176	60	0	1	0	1	0	0	0	1	1	0	0	0	0	0	0	1	0	0	0	0	0	5	3	Y	6	2	?	?	?	?	?	?	1	0	0	0	0	0	0
50	M	884	36.2	87	18	68	132	29.98	178	95	1	0	0	0	1	0	0	0	0	0	0	1	0	0	0	1	0	0	0	0	0	9	2	N	6	?	0	1	0	0	0	0	0	0	1	0	0	0	0
39	F	251	36.5	72	18	58	110	20.68	147.5	45	?	?	?	?	?	?	?	0	0	0	0	1	0	0	0	1	0	0	0	0	0	7	?	?	6	?	?	?	?	?	?	?	1	0	0	0	0	0	0
65	F	296	36.7	66	20	69	137	26.62	156.5	65.2	0	1	0	0	0	1	0	1	1	0	0	0	0	0	0	1	0	0	0	0	0	7	2	N	6	?	0	0	0	0	1	0	1	0	0	0	0	0	0
57	M	?	36.5	67	18	73	156	25.46	161	66	0	1	0	1	0	0	0	1	1	0	0	0	0	0	0	1	0	0	0	0	0	5	2	Y	6	2	1	0	0	0	0	0	1	0	0	0	0	0	0
50	F	295	36.4	96	17	79	112	26.27	146	56	?	?	?	?	?	?	?	1	1	0	0	0	0	0	0	1	0	0	0	0	0	13	?	?	3	?	0	0	0	1	0	0	1	0	0	0	0	0	0
64	M	295	36.7	68	19	64	120	24.65	156	60	0	1	0	1	0	0	0	1	1	0	0	0	0	0	0	1	0	0	0	0	0	9	2	Y	6	?	1	0	0	0	1	0	1	0	0	0	0	0	0
56	M	294	35.6	99	18	91	123	17.31	152	40	0	1	0	0	0	1	0	1	0	0	0	0	0	0	0	1	0	0	0	0	0	5	3	?	6	?	0	0	0	0	1	0	0	0	1	0	0	0	0
60	F	296	36.6	112	19	148	214	22.97	156	55.9	0	1	1	1	0	0	0	1	0	0	0	0	0	0	0	1	0	0	0	0	0	13	1	?	9	1	0	0	1	0	0	0	0	1	0	0	0	0	0
57	M	296	36.1	69	18	89	114	23.97	171.5	70.5	?	?	?	?	?	?	?	1	1	0	0	0	0	0	0	1	0	0	0	0	0	7	?	?	6	?	1	0	0	0	1	0	0	1	0	0	0	0	0
39	M	294	36.2	80	17	62	102	?	?	76	0	0	1	0	1	0	0	1	1	0	0	0	0	0	0	1	0	0	0	0	0	5	3	Y	13	2	0	0	1	0	0	0	0	0	1	0	0	0	0
87	M	290	36.3	84	18	54	90	22.03	158	55	?	?	?	?	?	?	?	1	0	0	0	0	0	0	0	0	0	0	1	0	0	1	?	?	14	?	0	0	1	0	0	0	0	1	0	0	0	0	0
25	F	295	36	79	16	88	117	25.8	146	55	1	0	0	1	0	0	0	1	0	0	0	0	0	0	0	1	0	0	0	0	0	7	2	?	6	?	0	0	0	0	1	0	1	0	0	0	0	0	0
64	F	296	35.8	80	19	77	116	28.1	155	67.5	?	?	?	?	?	?	?	1	1	0	0	0	0	0	0	1	0	0	0	0	0	2	?	?	6	?	0	0	1	0	0	0	0	0	0	0	0	1	0
55	M	295	36.5	75	19	71	125	26.78	165	72.9	0	1	0	1	0	0	0	1	1	0	0	0	0	0	0	1	0	0	0	0	0	5	?	Y	6	2	1	0	0	0	1	0	1	0	0	0	0	0	0
42	M	298	36.3	63	18	92	151	28.72	178	91	0	0	1	0	0	0	1	0	1	0	0	0	0	0	0	1	0	0	0	0	0	5	2	Y	6	?	1	0	0	0	0	0	0	0	1	0	0	0	0
61	M	295	36.4	110	16	76	111	21.12	165	57.5	?	?	?	?	?	?	?	0	1	0	0	0	0	0	0	1	0	0	0	0	0	2	?	?	6	?	0	0	0	0	1	0	0	1	0	0	0	0	0
51	M	295	36.7	70	20	103	140	30.67	165.5	84	1	0	0	1	0	0	0	0	0	0	0	1	0	0	0	1	0	0	0	0	0	11	2	N	9	2	0	0	0	0	1	0	1	0	0	0	0	0	0
51	M	295	36.3	79	18	65	98	20.8	167	58	1	0	0	0	0	0	1	1	0	0	0	0	0	0	0	1	0	0	0	0	0	9	2	?	?	?	0	0	1	0	0	0	1	0	0	0	0	0	0
80	M	?	36.4	66	17	81	151	23.24	162	61	1	0	0	0	1	0	0	1	0	0	0	0	0	0	0	1	0	0	0	0	0	11	2	Y	6	1	0	0	0	1	0	0	0	1	0	0	0	0	0
65	F	311	36.9	82	20	84	134	23.05	160	59	0	0	1	1	0	0	0	1	1	0	0	0	0	0	0	1	0	0	0	0	0	?	2	?	6	?	0	0	1	0	0	0	0	1	0	0	0	0	0
66	F	295	36	73	18	66	104	21.4	145	45	0	1	0	0	1	0	0	0	1	0	0	1	0	0	0	1	0	0	0	0	0	2	3	?	6	?	0	0	1	0	0	0	0	0	0	0	0	1	0
19	M	312	36.9	71	18	74	116	15.72	172	46.5	?	?	?	?	?	?	?	1	0	0	0	0	0	0	0	1	0	0	0	0	0	7	?	?	6	?	0	0	1	0	0	0	1	0	0	0	0	0	0
45	M	780	36.3	82	18	70	107	27.33	164	73.5	?	?	?	?	?	?	?	1	1	0	0	0	0	0	0	?	?	?	?	?	?	7	?	?	6	?	?	?	?	?	?	?	1	0	0	0	0	0	0
69	F	789	36.4	83	16	67	112	27.06	155	65	0	1	0	0	1	0	0	0	0	0	0	1	0	0	0	1	0	0	0	0	0	2	3	N	6	?	0	0	1	0	0	0	0	0	0	0	0	1	0
40	M	295	36.7	98	22	86	135	24.61	165	67	0	1	0	0	1	0	0	0	0	0	0	1	0	0	0	1	0	0	0	0	0	13	?	Y	6	?	0	0	1	0	0	0	1	0	0	0	0	0	0
88	F	300	36.6	95	18	55	115	21.55	145	45.3	?	?	?	?	?	?	?	0	1	0	0	0	0	0	0	1	0	0	0	0	0	2	?	?	7	?	0	0	1	0	0	0	0	0	0	0	0	1	0
43	F	295	36.3	65	14	83	112	22.27	160	57	0	0	1	0	0	1	0	1	1	0	0	0	0	0	0	1	0	0	0	0	0	7	2	?	6	?	0	0	1	0	0	0	1	0	0	0	0	0	0
43	M	300	36.2	98	19	85	135	21.55	171	63	?	?	?	?	?	?	?	1	1	0	0	0	0	0	0	1	0	0	0	0	0	2	?	?	13	?	0	0	1	0	0	0	1	0	0	0	0	0	0
68	F	296	36.2	78	20	69	104	19.9	140	39	?	?	?	?	?	?	?	?	?	?	?	?	?	?	?	?	?	?	?	?	?	?	?	N	?	?	?	?	?	?	?	?	?	?	?	?	?	?	?
27	F	295	36.7	96	18	64	104	14.4	159	36.4	0	0	1	0	1	0	0	0	1	0	0	0	0	0	0	1	0	0	0	0	0	13	2	?	9	2	0	0	1	0	0	0	1	0	0	0	0	0	0
35	F	295	36.7	110	18	85	114	16.35	163.5	43.7	0	1	0	0	0	1	0	1	0	0	0	1	0	0	0	1	0	0	0	0	0	5	2	?	6	2	0	0	0	0	1	0	0	1	0	1	0	0	0
23	M	299	38.2	100	17	93	136	19.99	195	76	0	1	0	0	1	0	0	0	0	0	0	1	0	0	0	1	0	0	0	0	0	5	2	N	6	?	1	0	0	0	0	0	1	0	0	0	0	0	0
17	M	298	36.1	98	18	67	105	16.77	162	44	0	1	0	1	0	0	0	1	0	0	0	0	0	0	0	1	0	0	0	0	0	5	2	N	6	?	0	0	1	0	0	0	1	0	0	0	0	0	0
55	F	296	36.1	94	16	77	126	25.14	154.5	60	?	?	?	?	?	?	?	1	1	0	0	0	0	0	0	1	0	0	0	0	0	7	?	?	6	?	0	0	0	0	1	0	0	0	1	0	0	0	0
38	M	311	36.3	94	18	76	115	24.98	168	70.5	0	1	0	1	0	0	0	0	0	0	0	1	0	0	0	1	0	0	0	0	0	5	2	Y	4	2	0	0	1	0	0	0	1	0	0	0	0	0	0
49	F	296	35.8	87	18	81	117	32.87	156	80	1	0	0	1	0	0	0	1	1	0	0	0	0	0	0	1	0	0	0	0	0	9	2	?	6	?	0	0	1	0	0	0	1	0	0	0	0	0	0
36	F	298	36.4	81	17	80	144	23.42	149	52	0	0	1	0	0	1	0	0	0	0	0	1	0	0	0	1	0	0	0	0	0	9	3	?	6	?	0	1	0	0	0	0	1	0	0	0	0	0	0
48	F	295	36	80	16	66	96	25.97	152	60	0	1	0	1	0	0	0	1	1	0	0	0	0	0	0	1	0	0	0	0	0	9	1	?	6	?	0	0	0	1	0	0	?	?	?	?	?	?	?
58	M	295	36.2	90	19	60	118	18.1	162	47.5	0	1	0	0	0	1	0	?	?	?	?	?	?	?	?	0	0	0	0	0	1	5	3	N	?	?	1	0	0	0	1	0	1	0	0	0	0	0	0
27	F	296	36.9	75	18	87	149	30.55	150.5	69.2	0	1	0	0	0	0	1	1	1	0	0	0	0	0	0	1	0	0	0	0	0	15	1	?	9	1	0	0	1	0	0	0	1	0	0	0	0	0	0
34	F	295	36.3	92	20	86	105	28.96	162	76	?	?	?	?	?	?	?	0	0	0	0	1	0	0	0	1	0	0	0	0	0	11	?	?	6	?	0	0	0	0	1	0	1	0	0	0	0	0	0
52	M	295	36.7	66	18	91	131	28.38	171	83	?	?	?	?	?	?	?	1	1	0	0	0	0	0	0	1	0	0	0	0	0	5	?	?	6	?	0	0	1	0	0	0	0	1	0	0	0	0	0
53	F	295	36.4	99	20	99	131	22.37	151	51	?	?	?	?	?	?	?	1	1	0	0	0	0	0	0	1	0	0	0	0	0	7	?	?	6	?	1	0	0	0	0	0	1	0	0	0	0	0	0
72	M	295	35.9	72	18	63	124	24.62	168	69.5	0	1	0	0	1	0	0	0	0	0	0	1	0	0	0	1	0	0	0	0	0	5	3	Y	6	?	0	0	1	0	0	0	0	1	0	0	0	0	0
44	M	295	36.8	75	19	86	141	30	156	73	?	?	?	?	?	?	?	1	1	0	0	0	0	0	0	1	0	0	0	0	0	5	?	?	?	?	0	0	1	0	0	0	1	0	0	0	0	0	0
42	F	296	36.6	98	20	73	105	24.56	151	56	0	1	1	1	0	0	0	0	0	0	0	1	0	0	0	1	0	0	0	0	0	6	2	?	6	?	0	0	1	0	0	0	0	0	1	0	0	0	0
59	M	295	36.2	72	18	65	99	21.11	170	61	0	1	0	0	1	0	0	1	1	0	0	0	0	0	0	1	0	0	0	0	0	11	2	Y	6	?	0	0	1	0	0	0	0	0	1	0	0	0	0
49	M	295	35.2	82	18	84	113	27.55	165	75	0	0	1	1	0	0	1	1	1	0	0	0	0	0	0	1	0	0	0	0	0	5	3	N	6	?	0	0	0	0	1	0	1	0	0	0	0	0	0
53	M	295	36.4	55	16	78	121	27.34	170	79	0	1	0	0	0	0	1	1	1	0	0	0	0	0	0	1	0	0	0	0	0	5	2	Y	6	2	1	0	0	0	1	0	0	0	1	0	0	0	0
41	M	294	36.4	62	18	95	133	21.58	169.5	62	0	1	0	1	0	0	0	1	0	0	0	0	0	0	0	1	0	0	0	0	0	9	2	Y	6	1	0	0	0	0	1	0	0	1	1	0	0	0	0
44	M	295	36.7	73	18	77	120	28.41	178	90	0	1	0	0	1	0	0	0	1	0	0	0	0	0	0	1	0	0	0	0	0	7	2	Y	6	?	0	0	0	0	1	0	1	0	0	0	0	0	0
50	F	295	36.2	77	17	87	98	24.67	152	57	0	1	0	0	1	0	0	1	0	0	0	0	0	0	0	1	0	0	0	0	0	13	3	?	6	?	0	0	1	0	0	0	0	0	1	0	0	0	0
28	M	?	36.8	106	19	92	129	23.84	175	73	0	1	0	0	1	0	0	1	1	0	0	0	0	0	0	1	0	0	0	0	0	7	3	Y	6	?	0	0	1	0	0	0	1	0	0	0	0	0	0
47	F	577	36.4	80	18	70	105	16.56	163	44	?	?	?	?	?	?	?	0	0	0	0	1	0	0	0	1	0	0	0	0	0	7	?	?	6	?	?	?	?	?	?	?	0	1	0	0	0	0	0
56	M	294	36.6	72	18	84	112	26.03	164	70	?	?	?	?	?	?	?	1	1	0	0	0	0	0	0	1	0	0	0	0	0	9	?	?	6	?	0	0	1	0	0	0	0	1	0	0	0	0	0
48	M	298	35.8	67	19	60	128	23.66	172	70	0	1	0	1	0	0	0	1	1	0	0	0	0	0	0	1	0	0	0	0	0	5	3	Y	6	2	?	?	?	?	?	?	1	0	0	0	0	0	0
82	M	290	36.5	111	18	67	123	23.81	169	68	1	0	0	1	0	0	0	1	1	0	0	0	0	0	0	1	0	0	0	0	0	7	2	Y	3	1	0	0	1	0	0	0	0	1	0	0	0	0	0
45	F	295	36.1	109	18	90	124	23.47	158	58.6	0	0	1	0	0	1	0	1	1	0	0	1	0	0	0	1	0	0	0	0	0	7	3	N	6	?	0	1	0	0	0	0	0	0	0	1	0	0	0
64	M	296	35.8	83	19	71	114	28.6	163	76	?	?	?	?	?	?	?	0	0	0	0	1	0	0	0	1	0	0	0	0	0	7	?	?	4	?	0	0	0	1	0	0	0	1	0	0	0	0	0
36	F	296	36.2	110	18	65	99	19.47	157	48	0	1	0	0	0	1	0	0	0	0	0	1	0	0	0	1	0	0	0	0	0	9	3	?	6	?	0	0	0	0	1	0	1	0	0	0	0	0	0
37	F	295	36.4	82	18	71	102	17.75	161	46	0	1	0	0	0	1	0	1	1	0	0	0	0	0	0	1	0	0	0	0	0	11	2	?	6	?	0	0	1	0	0	0	1	0	0	0	0	0	0
40	F	295	36.8	71	17	53	87	22.57	164	60.7	0	0	1	0	1	0	0	1	1	0	0	0	0	0	0	1	0	0	0	0	0	7	1	?	9	2	0	0	1	0	0	0	0	0	1	0	0	0	0
47	M	295	36	75	16	90	128	25.39	155	61	0	1	0	0	1	0	0	0	1	0	0	1	0	0	0	1	0	0	0	0	0	7	2	N	6	?	0	0	0	0	1	0	1	0	0	0	0	0	0
60	M	305	35.4	64	20	72	121	25.41	163	67.5	0	1	0	0	1	0	0	0	0	0	0	1	0	0	0	?	?	?	?	?	?	5	2	Y	6	?	0	0	1	0	0	0	0	1	0	0	0	0	0
69	F	296	36.5	70	17	55	122	26.49	153	62	0	1	0	0	1	0	0	1	1	0	0	1	0	0	0	1	0	0	0	0	0	2	3	N	6	?	0	0	1	0	0	0	0	0	0	0	0	1	0
74	F	298	35.9	89	17	82	123	28.38	149	63	?	?	?	?	?	?	?	1	1	0	0	0	0	0	0	1	0	0	0	0	0	2	?	?	6	?	0	0	1	0	0	0	0	0	0	0	1	0	0
70	F	295	36.9	102	20	82	121	32.17	147.5	70	?	?	?	?	?	?	?	1	1	0	0	0	0	0	0	1	0	0	0	0	0	2	?	?	5	?	0	0	1	0	0	0	0	0	0	0	0	1	0
60	M	294	36.6	66	19	53	109	26.61	169	76	0	1	0	1	0	0	0	1	1	0	0	0	0	0	0	1	0	0	0	0	0	11	2	Y	6	2	0	0	1	0	0	0	0	1	0	0	0	0	0
44	F	296	36.3	97	16	64	100	33.01	158	82.4	1	0	0	0	1	1	0	0	1	0	0	0	0	0	0	1	0	0	0	0	0	15	1	?	6	1	0	0	1	0	0	0	1	0	0	0	0	0	0
66	M	?	36.9	91	18	69	145	22.06	169	63	0	1	0	0	1	0	0	1	1	0	0	0	0	0	0	1	0	0	0	0	0	7	1	Y	3	1	0	0	1	0	0	0	0	1	0	0	0	0	0
57	M	295	36.2	76	18	86	130	31	168	87.5	?	?	?	?	?	?	?	1	1	0	0	0	0	0	0	1	0	0	0	0	0	13	?	?	6	?	0	0	0	1	0	0	1	0	0	0	0	0	0
74	M	296	35.8	60	18	77	130	24.34	172	72	?	?	?	?	?	?	?	0	0	0	0	1	0	0	0	1	0	0	0	0	0	11	?	?	3	?	0	0	0	1	0	0	0	1	0	0	0	0	0
29	F	299	36.9	85	20	90	138	27.49	159	69.5	0	1	0	1	0	0	0	0	0	0	0	1	0	0	0	1	0	0	0	0	0	5	3	N	6	?	0	0	1	0	0	0	1	0	0	0	0	0	0
63	F	296	36.3	68	16	82	109	27.94	156	68	?	?	?	?	?	?	?	1	1	0	0	0	0	0	0	1	0	0	0	0	0	7	?	N	6	?	0	0	1	0	0	0	0	0	1	0	0	0	0
57	M	295	36.8	76	19	87	138	18.87	166	52	?	?	?	?	?	?	?	0	0	0	0	1	0	0	0	1	0	0	0	0	0	7	?	?	9	?	1	0	0	0	0	0	0	1	0	0	0	0	0
51	F	296	36.5	106	20	70	104	22.89	155	55	0	0	1	1	0	0	0	0	0	0	0	1	0	0	0	1	0	0	0	0	0	7	1	?	9	2	0	0	1	0	0	0	0	1	0	0	0	0	0
54	M	295	36.3	84	18	90	126	20.15	174	61	?	?	?	?	?	?	?	1	1	0	0	0	0	0	0	1	0	0	0	0	0	5	?	?	5	?	0	0	1	0	0	0	0	0	1	0	0	0	0
48	M	311	36	70	18	84	120	28.41	174	86	?	?	?	?	?	?	?	0	0	0	0	1	0	0	0	1	0	0	0	0	0	7	?	?	6	?	0	0	1	0	0	0	0	1	0	0	0	0	0
72	M	295	36.5	68	18	59	121	23.12	174	70	0	1	0	0	1	0	0	0	0	0	0	1	0	0	0	1	0	0	0	0	0	5	3	Y	6	?	0	0	1	0	0	0	0	1	0	0	0	0	0
69	F	296	36.3	79	19	103	172	21.05	151	48	0	1	0	0	1	0	0	1	1	0	0	0	0	0	0	1	0	0	0	0	0	7	2	?	6	?	0	0	1	0	0	0	0	1	0	0	0	0	0
62	F	296	36	77	16	67	92	21.79	153	51	?	?	?	?	?	?	?	1	1	0	0	0	0	0	0	1	0	0	0	0	0	9	?	?	6	?	0	0	0	0	1	0	0	0	1	0	0	0	0
50	F	311	37	99	20	74	116	23.35	158	58.3	0	1	0	0	0	0	1	1	1	0	0	0	0	0	0	1	0	0	0	0	0	5	2	?	7	1	0	0	1	0	0	0	0	1	0	0	0	0	0
52	M	295	36.2	65	17	82	129	29.37	164	79	0	1	0	0	1	0	0	1	1	0	0	0	0	0	0	1	0	0	0	0	0	5	3	N	6	?	1	0	0	0	0	0	0	1	0	0	1	0	0
69	F	296	36.3	83	18	70	92	23.98	140	47	?	?	?	?	?	?	?	0	0	0	0	1	0	0	0	1	0	0	0	0	0	2	?	?	6	?	0	0	1	0	0	0	0	0	0	0	0	1	0
54	M	294	36.5	64	18	69	106	31.77	165	86.5	0	1	0	0	1	0	0	0	1	0	0	0	0	0	0	1	0	0	0	0	0	2	2	Y	6	?	0	0	1	0	0	0	0	1	0	0	0	0	0
67	F	296	36.9	100	18	78	137	21.26	162	55.8	0	0	1	0	1	0	0	0	1	0	0	0	0	0	0	1	0	0	0	0	0	1	3	N	6	?	0	0	1	0	0	0	0	1	0	0	0	0	0
93	M	290	36.7	66	18	66	103	23.61	154	56	1	0	0	1	0	0	0	1	0	0	0	0	0	0	0	1	0	0	0	0	0	5	2	Y	14	?	0	0	1	0	0	0	0	0	0	0	0	1	0
47	F	296	36.4	75	18	77	100	18.96	164	51	?	?	?	?	?	?	?	0	0	0	0	1	0	0	0	1	0	0	0	0	0	5	?	?	7	?	0	0	1	0	0	0	0	1	0	0	0	0	0
86	F	294	36.7	98	20	71	105	21.43	140	42	?	?	?	?	?	?	?	0	1	0	0	0	0	0	0	1	0	0	0	0	0	1	?	?	9	?	0	0	1	0	0	0	0	0	0	0	0	1	0
67	F	296	37	92	18	86	115	20.59	147.5	44.8	0	1	0	0	0	0	1	0	0	0	0	1	0	0	0	1	0	0	0	0	0	2	2	?	6	?	0	0	1	0	0	0	0	0	0	0	0	1	0
48	F	296	36.5	96	18	74	103	28	147	60.5	?	?	?	?	?	?	?	0	0	0	0	1	0	0	0	1	0	0	0	0	0	7	?	?	9	?	0	0	1	0	0	0	0	0	1	0	0	0	0
47	M	319	36.5	98	18	59	98	139.83	63	55.5	?	?	?	?	?	?	?	1	1	0	0	0	0	0	0	0	0	0	0	0	1	5	?	?	6	?	1	0	0	0	0	0	1	0	0	0	0	0	0
55	M	276	36.5	106	18	49	104	20.08	167	56	0	1	0	0	1	0	0	0	1	0	0	0	0	0	0	1	0	0	0	0	0	5	3	Y	6	?	1	0	0	0	0	0	1	0	0	0	0	0	0
77	F	?	36.2	61	19	42	111	23.46	146	50	0	1	0	0	1	0	0	0	1	0	0	0	0	0	0	1	0	0	0	0	0	1	3	?	6	?	0	0	1	0	0	0	0	0	0	0	0	1	0
58	F	294	36.1	88	20	77	121	26.67	150	60	?	?	?	?	?	?	?	0	0	0	0	1	0	0	0	1	0	0	0	0	0	2	?	?	6	?	?	?	?	?	?	?	0	1	0	0	0	0	0
47	M	295	35.8	68	19	66	105	23.24	162	61	?	?	?	?	?	?	?	0	0	0	0	1	0	0	0	1	0	0	0	0	0	9	?	?	6	?	0	0	1	0	0	0	1	0	0	0	0	0	0
74	F	290	36.3	86	18	73	142	?	?	?	?	?	?	?	?	?	?	1	1	0	0	0	0	0	0	1	0	0	0	0	0	1	?	?	6	?	0	0	1	0	0	0	0	1	0	0	0	0	0
44	M	300	36	102	18	98	141	23.94	157	59	0	1	0	0	1	0	0	1	1	0	0	0	0	0	0	1	0	0	0	0	0	7	2	Y	6	?	0	1	0	0	0	0	0	1	0	0	0	0	0
57	F	296	36.1	58	17	54	94	23.68	151	54	?	?	?	?	?	?	?	1	1	0	0	0	0	0	0	?	?	?	?	?	?	7	?	?	6	?	?	?	?	?	?	?	0	0	1	0	0	0	0
53	M	296	36.4	97	18	94	143	29.31	171	85.7	0	1	0	0	1	0	0	0	0	0	0	1	0	0	0	1	0	0	0	0	0	9	2	Y	9	1	0	0	0	0	1	0	0	1	0	0	0	0	0
51	F	295	36.5	93	18	79	137	24.34	157	60	0	1	0	0	1	0	0	1	1	0	0	0	0	0	0	1	0	0	0	0	0	7	2	?	7	?	0	0	1	0	0	0	0	1	0	0	0	0	0
25	F	298	36.6	90	20	74	101	18.65	149	41.4	0	1	0	1	0	0	0	1	0	0	0	0	0	0	0	1	0	0	0	0	0	13	3	?	6	?	0	0	1	0	0	0	1	0	0	0	0	0	0
57	M	294	36.5	96	16	85	132	25.44	151	58	?	?	?	?	?	?	?	0	0	0	0	1	0	0	0	1	0	0	0	0	0	5	?	?	6	?	0	0	1	0	0	0	1	0	0	0	0	0	0
44	M	300	36.5	78	18	93	135	19.61	172	58	1	0	0	0	0	1	0	1	1	0	0	0	0	0	0	1	0	0	0	0	0	2	2	Y	6	?	0	0	1	0	0	0	1	0	0	0	0	0	0
43	M	295	36	57	18	88	124	36.16	170	104.5	?	?	?	?	?	?	?	0	0	0	0	1	0	0	0	1	0	0	0	0	0	5	?	?	6	?	0	1	0	0	0	0	1	0	0	0	0	0	0
47	M	295	35.5	112	18	106	128	25.71	177.5	81	?	?	?	?	?	?	?	0	0	0	0	1	0	0	0	1	0	0	0	0	0	15	?	?	2	?	0	0	1	0	0	0	0	0	0	0	1	0	0
33	M	295	36.3	76	16	90	125	?	?	75	?	?	?	?	?	?	?	0	0	0	0	1	0	0	0	1	0	0	0	0	0	15	?	?	15	?	0	0	0	1	0	0	1	0	0	0	0	0	0
41	F	295	37.2	95	20	86	131	19.02	145	40	?	?	?	?	?	?	?	0	1	0	0	1	0	0	0	1	0	0	0	0	0	9	?	?	6	?	0	0	1	0	0	0	1	0	0	0	0	0	0
37	F	299	36.3	71	18	59	120	25.39	155	61	0	1	0	0	0	1	0	1	1	0	0	0	0	0	0	1	0	0	0	0	0	9	3	?	6	?	0	1	0	0	1	0	1	0	0	0	0	0	0
32	F	?	37.1	88	16	60	90	26.22	155	63	?	?	?	?	?	?	?	1	1	0	0	0	0	0	0	1	0	0	0	0	0	9	?	?	15	?	0	0	1	0	0	0	1	0	0	0	0	0	0
41	M	?	36.1	81	18	96	139	31.8	171	93	0	1	0	0	0	0	1	1	1	0	0	0	0	0	0	1	0	0	0	0	0	5	2	Y	13	?	0	0	0	1	0	0	1	0	0	0	0	0	0
62	M	296	36.1	96	18	88	145	32.99	167	92	0	1	0	0	0	0	1	1	1	0	0	0	0	0	0	1	0	0	0	0	0	13	2	Y	6	?	0	0	1	0	0	0	0	0	1	0	0	0	0
24	F	298	36.1	76	18	72	122	23.72	152	54.8	?	?	?	?	?	?	?	?	?	?	?	?	?	?	?	?	?	?	?	?	?	?	?	?	?	?	?	?	?	?	?	?	?	?	?	?	?	?	?
40	F	298	37.1	77	16	89	116	31.09	159	78.6	0	1	0	0	1	0	0	1	0	0	0	0	0	0	0	1	0	0	0	0	0	7	3	N	6	?	0	0	1	0	0	0	1	0	0	0	0	0	0
46	F	295	36.9	88	20	66	94	22.91	162.5	60.5	0	0	1	1	0	0	0	1	0	0	0	0	0	0	0	1	0	0	0	0	0	5	1	N	9	1	0	0	0	0	1	0	0	0	1	0	0	0	0
57	F	296	36.2	84	18	69	90	22.76	169	65	?	?	?	?	?	?	?	1	0	0	0	0	0	0	0	1	0	0	0	0	0	9	?	?	6	?	0	0	1	0	0	0	0	0	1	0	0	0	0
41	M	291	36.2	63	20	60	92	21.45	170	62	?	?	?	?	?	?	?	0	0	0	0	1	0	0	0	1	0	0	0	0	0	5	?	?	9	?	0	0	1	0	0	0	0	0	1	0	0	0	0
43	F	296	36.8	96	20	61	89	31.52	161	81.7	1	0	0	0	1	0	0	1	0	0	0	0	0	0	0	1	0	0	0	0	0	9	2	N	6	?	0	0	1	0	0	0	0	1	0	0	0	0	0
49	M	295	36.5	81	18	62	98	18.38	173	55	?	?	?	?	?	?	?	0	0	0	0	1	0	0	0	1	0	0	0	0	0	11	?	?	6	?	0	0	0	1	0	0	1	0	0	0	0	0	0
44	M	296	36.1	61	17	61	99	25.71	168.5	73	1	0	0	0	1	0	0	0	0	0	0	1	0	0	0	1	0	0	0	0	0	7	2	Y	13	?	0	0	1	0	0	0	?	?	?	?	?	?	?
52	F	?	36.1	98	20	69	107	34.24	147	74	1	0	0	0	1	0	0	1	1	0	0	0	0	0	0	1	0	0	0	0	0	2	3	?	6	?	1	0	0	0	1	0	0	0	0	0	0	1	0
91	M	290	36	83	17	109	134	22.06	155	53	?	?	?	?	?	?	?	1	0	0	0	0	0	0	0	1	0	0	0	0	0	11	?	?	14	?	0	0	0	1	0	0	0	1	0	0	0	0	0
43	M	295	36.6	48	18	73	112	32.6	168	92	1	0	0	0	0	0	1	1	1	0	0	1	0	0	0	1	0	0	0	0	0	5	3	Y	6	?	0	1	0	0	0	0	1	0	0	0	0	0	0
55	M	298	36.7	54	19	77	146	29.57	173	88.5	?	?	?	?	?	?	?	1	0	0	0	0	0	0	0	1	0	0	0	0	0	5	?	?	6	?	1	0	0	0	0	0	1	0	0	0	0	0	0
68	M	298	36.5	87	18	82	124	27.39	161	71	0	1	0	0	1	0	0	0	0	0	0	1	0	0	0	1	0	0	0	0	0	2	2	Y	?	1	0	1	0	0	0	0	0	0	0	0	1	0	0
32	M	298	36.5	96	19	100	145	30.7	191	112	?	?	?	?	?	?	?	0	0	0	0	1	0	0	0	1	0	0	0	0	0	5	?	?	6	?	0	0	1	0	0	0	1	0	0	0	0	0	0
54	F	294	36.4	82	17	82	116	22.32	137.5	42.2	0	1	0	0	1	0	0	0	1	0	0	0	0	0	0	0	0	0	0	0	1	1	3	?	6	?	0	0	0	0	1	0	1	0	0	0	0	0	0
83	M	290	36.6	66	18	54	89	21.62	149	48	0	1	0	1	0	0	0	0	1	0	0	0	0	0	0	1	0	0	0	0	0	1	?	Y	3	?	0	0	0	0	1	0	0	0	0	0	0	1	0
58	M	575	36.2	105	18	74	104	22.86	175	70	?	?	?	?	?	?	?	0	1	0	0	0	0	0	0	1	0	0	0	0	0	9	?	?	6	?	?	?	?	?	?	?	1	0	0	0	0	0	0
47	F	296	36.2	91	18	77	126	26.9	159	68	0	1	0	0	1	0	0	0	0	0	0	1	0	0	0	1	0	0	0	0	0	5	3	?	15	2	0	0	1	0	0	0	0	1	0	0	0	0	0
42	F	295	36	79	20	94	119	30.26	151	69	?	?	?	?	?	?	?	1	1	0	0	0	0	0	0	1	0	0	0	0	0	11	?	?	6	?	0	0	1	0	0	0	1	0	0	0	0	0	0
61	M	?	36.9	53	18	72	126	22.59	167	63	?	?	?	?	?	?	?	0	0	0	0	1	0	0	0	1	0	0	0	0	0	5	?	?	6	?	0	0	0	1	0	0	0	1	0	0	0	0	0
41	F	295	36.2	112	18	73	103	32.98	149.5	73.7	?	?	?	?	?	?	?	1	1	0	0	0	0	0	0	1	0	0	0	0	0	9	?	?	6	?	0	0	1	0	0	0	0	1	0	0	0	0	0
50	M	295	37.1	99	18	68	114	38.51	169	110	?	?	?	?	?	?	?	1	1	0	0	0	0	0	0	1	0	0	0	0	0	13	?	?	6	?	0	0	1	0	0	0	1	0	0	0	0	0	0
91	M	290	36.5	87	16	58	118	21.97	168	62	0	1	0	1	0	0	0	1	0	0	0	0	0	0	0	1	0	0	0	0	0	1	?	Y	14	?	0	0	1	0	0	0	0	1	0	0	0	0	0
65	M	294	36.5	87	17	75	135	28.98	163	77	0	1	0	0	1	0	0	0	0	0	0	1	0	0	0	1	0	0	0	0	0	5	?	?	6	?	?	?	?	?	?	?	0	1	0	0	0	0	0
43	F	295	36.5	77	18	88	125	27.2	154	64.5	0	1	0	1	0	0	0	1	1	0	0	0	0	0	0	1	0	0	0	0	0	9	2	?	6	?	?	?	?	?	?	?	1	0	0	0	0	0	0
52	F	295	35.7	99	19	72	113	26.81	161	69.5	0	1	0	1	0	0	0	0	0	0	0	1	0	0	0	1	0	0	0	0	0	13	2	?	6	?	0	1	0	0	0	0	?	?	?	?	?	?	?
25	M	295	36.4	89	20	70	118	24.51	169	70	?	?	?	?	?	?	?	1	1	0	0	0	0	0	0	1	0	0	0	0	0	7	?	?	6	?	?	?	?	?	?	?	1	0	0	0	0	0	0
25	F	295	36.1	98	18	75	136	25.57	148	56	0	1	0	1	0	0	0	0	0	0	0	1	0	0	0	1	0	0	0	0	0	7	2	?	6	?	0	0	0	0	1	0	1	0	0	0	0	0	0
38	F	296	36.6	48	18	63	102	22.64	155	54.4	0	1	0	0	0	1	0	0	1	0	0	0	0	0	0	1	0	0	0	0	0	5	3	?	6	?	0	0	1	0	0	0	1	0	0	0	0	0	0
55	F	295	36.5	93	18	74	103	28.62	153	67	0	0	1	0	1	0	0	0	0	0	0	1	0	0	0	1	0	0	0	0	0	9	2	?	6	?	0	0	0	0	1	0	0	0	0	0	0	1	0
26	M	295	36.3	73	17	65	120	22.17	164.5	60	0	1	0	0	1	0	0	1	1	0	0	0	0	0	0	1	0	0	0	0	0	13	1	N	13	1	0	0	1	0	0	0	1	0	0	0	0	0	0
63	F	295	36.7	109	16	84	134	18.97	147	41	0	1	0	0	1	0	0	0	0	0	0	1	0	0	0	1	0	0	0	0	0	2	3	?	6	?	0	0	1	0	0	0	0	1	0	0	0	0	0
52	F	295	37.1	75	20	74	105	24.61	160	63	0	1	0	0	0	0	1	0	0	0	0	1	0	0	0	1	0	0	0	0	0	9	2	?	6	?	0	0	1	0	0	0	1	0	0	0	0	0	0
24	F	295	35.8	83	19	71	108	25.78	160	66	?	?	?	?	?	?	?	?	?	?	?	?	?	?	?	?	?	?	?	?	?	?	?	?	?	?	?	?	?	?	?	?	?	?	?	?	?	?	?
56	M	295	36.6	98	17	66	97	17.4	159	44	0	0	1	0	1	0	0	1	1	0	0	0	0	0	0	1	0	0	0	0	0	5	3	N	6	?	0	0	0	0	1	0	1	0	0	0	0	0	0
55	F	296	36.1	94	18	84	108	26.3	156	64	?	?	?	?	?	?	?	0	0	0	0	1	0	0	0	1	0	0	0	0	0	7	?	?	6	?	0	0	1	0	0	0	0	1	0	0	0	0	0
49	F	295	36.6	91	20	82	157	20.24	157.5	50.2	?	?	?	?	?	?	?	1	1	0	0	0	0	0	0	1	0	0	0	0	0	5	?	?	6	?	0	0	0	0	1	0	0	0	1	0	0	0	0
55	F	296	36.2	89	20	63	92	23.31	155	56	0	1	0	0	1	1	0	0	0	0	0	1	0	0	0	1	0	0	0	0	0	7	1	?	6	?	0	0	1	0	0	0	0	1	0	0	0	0	0
58	M	295	35.7	64	17	75	118	27.31	169	78	?	?	?	?	?	?	?	0	0	0	0	1	0	0	0	1	0	0	0	0	0	2	?	?	6	?	1	0	0	0	0	0	0	1	0	0	0	0	0
63	F	296	36.7	81	17	95	163	23.3	146.5	50	?	?	?	?	?	?	?	1	1	0	0	0	0	0	0	1	0	0	0	0	0	5	?	?	6	?	0	0	1	0	0	0	0	1	0	0	0	0	0
53	M	298	35.6	63	18	58	96	23.57	176	73	?	?	?	?	?	?	?	0	0	0	0	1	0	0	0	1	0	0	0	0	0	9	?	?	6	?	0	0	1	0	0	0	0	0	0	0	1	0	0
68	M	296	36.2	74	17	76	124	25.72	162	67.5	0	1	0	1	0	0	0	0	0	0	0	1	0	0	0	1	0	0	0	0	0	2	2	Y	6	2	0	0	1	0	0	0	0	1	0	0	0	0	0
69	F	296	36	87	18	65	119	28.32	153	66.3	0	1	0	0	1	0	0	1	1	0	0	1	0	0	0	1	0	0	0	0	0	2	3	N	6	?	0	0	1	0	0	0	0	0	0	0	0	1	0
47	M	295	36.4	60	17	70	105	23.26	171	68	?	?	?	?	?	?	?	1	1	0	0	0	0	0	0	1	0	0	0	0	0	9	?	?	6	?	0	0	1	0	0	0	0	0	1	0	0	0	0
30	F	295	36.4	84	17	81	117	20.75	154.6	49.6	?	?	?	?	?	?	?	1	1	0	0	0	0	0	0	1	0	0	0	0	0	7	?	?	13	?	0	0	0	0	1	0	1	0	0	0	0	0	0
72	M	295	36.1	79	20	62	123	26.72	163	71	0	1	0	0	1	0	0	0	0	0	0	1	0	0	0	1	0	0	0	0	0	5	3	Y	6	?	0	0	1	0	0	0	0	1	0	0	0	0	0
59	M	294	36.5	98	20	42	117	21.62	149	48	?	?	?	?	?	?	?	1	1	0	0	0	0	0	0	0	0	0	0	0	1	1	?	?	6	?	0	0	1	0	0	0	1	0	0	0	0	0	0
55	F	295	36.2	83	20	70	106	28.72	155	69	0	1	0	0	0	1	0	1	0	0	0	0	0	0	0	1	0	0	0	0	0	5	3	N	6	2	0	0	0	0	1	0	1	0	0	0	0	0	0
30	M	295	36.4	92	18	67	110	18.67	180	60.5	1	0	0	0	1	0	0	1	0	0	0	0	0	0	0	1	0	0	0	0	0	7	3	N	6	?	0	0	1	0	0	0	1	0	0	0	0	0	0
36	M	295	36.2	109	20	72	115	27.64	158	69	0	1	0	1	0	0	0	0	0	0	0	1	0	0	0	1	0	0	0	0	0	9	2	Y	6	?	0	0	0	0	1	0	1	0	0	0	0	0	0
39	M	295	35.8	94	18	107	156	31.8	176	98.5	0	1	1	0	0	1	0	1	1	0	0	0	0	0	0	1	0	0	0	0	0	5	3	Y	6	?	0	0	1	0	0	0	1	0	0	0	0	0	0
28	M	295	36.6	93	18	74	120	24.03	158	60	0	1	0	1	0	0	0	1	1	0	0	0	0	0	0	1	0	0	0	0	0	5	3	N	6	?	1	0	0	0	0	0	1	0	0	0	0	0	0
73	M	?	36.9	92	18	61	125	28.4	157	70	0	1	0	1	0	0	0	1	1	0	0	0	0	0	0	1	0	0	0	0	0	7	2	Y	6	?	0	0	1	0	0	0	0	1	0	0	0	0	0
39	M	780	36.2	82	18	82	111	23.66	172	70	0	1	0	0	1	0	0	1	1	0	0	0	0	0	0	1	0	0	0	0	0	13	2	N	9	1	0	0	1	0	0	0	1	0	0	0	0	0	0
52	F	296	37	104	20	64	103	21.87	159	55.3	0	0	1	1	0	0	0	1	1	0	0	0	0	0	0	1	0	0	0	0	0	9	2	N	6	?	0	0	0	0	1	0	1	0	0	0	0	0	0
51	F	296	36.3	86	16	60	86	20.32	163	54	?	?	?	?	?	?	?	1	1	0	0	0	0	0	0	1	0	0	0	0	0	5	?	?	6	?	0	0	1	0	0	0	1	0	0	0	0	0	0
54	F	296	36	78	18	90	146	25.71	159	65	0	1	0	0	0	0	1	0	0	0	0	1	0	0	0	0	0	0	0	0	1	2	2	N	6	?	0	0	0	0	1	0	0	0	1	0	0	0	0
40	F	296	37	94	19	76	132	37.87	165	103.1	?	?	?	?	?	?	?	0	0	0	0	1	0	0	0	1	0	0	0	0	0	9	?	?	6	?	0	0	0	0	1	0	0	0	1	0	0	0	0
36	M	967	37	89	18	65	110	30.45	170	88	0	0	1	0	1	0	0	1	1	0	0	0	0	0	0	1	0	0	0	0	0	7	2	Y	6	2	0	1	0	0	0	0	1	0	0	0	0	0	0
52	F	296	36.4	100	19	77	128	22.72	157	56	0	1	0	0	0	1	1	0	0	0	0	1	0	0	0	1	0	0	0	0	0	9	2	N	4	?	0	0	1	0	0	0	0	1	0	0	0	0	0
57	M	296	35.9	93	18	75	112	27.85	163	74	0	1	0	1	0	0	0	0	0	0	0	1	0	0	0	1	0	0	0	0	0	2	2	Y	6	?	0	0	1	0	0	0	0	0	1	0	0	0	0
82	F	290	36.8	88	20	57	152	?	?	?	?	?	?	?	?	?	?	?	?	?	?	?	?	?	?	?	?	?	?	?	?	?	?	?	?	?	?	?	?	?	?	?	?	?	?	?	?	?	?
30	M	?	36.6	109	16	77	134	28.67	183	96	0	1	0	1	0	0	0	1	0	0	0	0	0	0	0	1	0	0	0	0	0	7	?	N	6	?	1	0	0	0	1	0	1	0	0	0	0	0	0
30	F	295	36.4	107	17	87	119	31.99	163	85	0	1	0	1	0	0	0	0	0	0	0	1	0	0	0	1	0	0	0	0	0	13	2	?	6	?	0	0	0	1	1	0	1	0	0	0	0	0	0
56	M	296	36.1	83	18	61	103	25.71	165	70	0	1	0	0	1	0	0	0	1	0	0	0	0	0	0	1	0	0	0	0	0	5	3	Y	6	?	0	0	1	0	0	0	0	1	0	0	0	0	0
31	F	?	36.5	114	22	67	110	22.17	169.5	63.7	?	?	?	?	?	?	?	1	1	0	0	0	0	0	0	1	0	0	0	0	0	11	?	?	6	?	0	0	1	0	0	0	0	0	1	0	0	0	0
42	M	298	36.4	85	18	75	118	23.68	181.5	78	?	?	?	?	?	?	?	?	?	?	?	?	?	?	?	?	?	?	?	?	?	?	?	?	?	?	?	?	?	?	?	?	?	?	?	?	?	?	?
28	M	295	36.7	80	18	87	119	29.86	159	75.5	?	?	?	?	?	?	?	0	0	0	0	1	0	0	0	1	0	0	0	0	0	13	?	?	6	?	0	0	1	0	0	0	1	0	0	0	0	0	0
64	F	296	36.2	81	17	83	127	21.87	157	53.9	?	?	?	?	?	?	?	1	1	0	0	0	0	0	0	1	0	0	0	0	0	2	?	?	6	?	0	0	1	0	0	0	0	1	0	0	0	0	0
33	M	298	36.4	90	18	80	120	30.08	172	89	?	?	?	?	?	?	?	0	0	0	0	1	0	0	0	1	0	0	0	0	0	9	?	?	6	?	0	0	1	0	0	0	1	0	0	0	0	0	0
19	M	298	36.1	90	16	66	113	19.27	175	59	?	?	?	?	?	?	?	1	0	0	0	0	0	0	0	1	0	0	0	0	0	5	?	?	9	?	0	0	1	0	0	0	1	0	0	0	0	0	0
42	F	298	36.5	58	18	73	128	25.42	162	66.7	0	1	1	1	0	0	0	1	0	0	0	0	0	0	0	1	0	0	0	0	0	7	?	N	6	?	0	0	0	0	1	0	0	1	0	0	0	0	0
37	F	296	36.4	90	18	81	114	34.01	156.5	83.3	?	?	?	?	?	?	?	1	0	0	0	0	0	0	0	1	0	0	0	0	0	13	?	?	15	?	0	0	1	0	0	0	1	0	0	0	0	0	0
64	F	297	36.2	69	17	61	97	18.95	148	41.5	?	?	?	?	?	?	?	1	1	0	0	0	0	0	0	1	0	0	0	0	0	7	?	?	6	?	0	0	1	0	0	0	1	0	0	0	0	0	0
41	F	295	36.2	103	18	70	89	16.42	146	35	?	?	?	?	?	?	?	0	1	0	0	1	0	0	0	1	0	0	0	0	0	9	?	?	6	?	0	0	1	0	0	0	1	0	0	0	0	0	0
28	M	295	36.1	73	18	79	102	21.72	162	57	0	0	1	1	0	0	0	1	1	0	0	0	0	0	0	1	0	0	0	0	0	5	3	N	6	?	1	0	0	0	0	0	1	0	0	0	0	0	0
94	M	311	36.5	68	19	68	155	24.62	168	69.5	1	0	0	1	0	0	0	1	0	0	0	0	0	0	0	1	0	0	0	0	0	2	2	Y	14	?	0	0	1	0	0	0	0	1	0	0	0	0	0
43	F	295	36.2	97	20	81	114	?	?	?	0	1	0	1	0	0	0	1	1	0	0	0	0	0	0	1	0	0	0	0	0	9	2	?	6	?	?	?	?	?	?	?	1	0	0	0	0	0	0
59	F	298	35.8	73	19	95	139	32.89	150	74	0	1	0	0	1	0	0	0	1	0	0	0	0	0	0	1	0	0	0	0	0	2	2	?	6	?	1	0	0	0	0	0	0	1	0	0	0	0	0
41	M	291	36.8	73	18	66	115	25.83	176	80	?	?	?	?	?	?	?	0	0	0	0	1	0	0	0	1	0	0	0	0	0	5	?	?	6	?	0	0	1	0	0	0	0	1	0	0	0	0	0
66	M	294	36.7	69	18	73	119	22.76	169	65	0	1	0	0	1	0	0	1	1	0	0	0	0	0	0	1	0	0	0	0	0	7	1	Y	3	1	0	0	1	0	0	0	0	1	0	0	0	0	0
51	M	295	37.3	98	18	72	115	20.06	161	52	0	1	0	0	1	0	0	0	1	0	0	0	0	0	0	1	0	0	0	0	0	7	2	Y	6	?	0	0	0	0	1	0	0	0	1	0	0	0	0
40	F	292	36.5	82	18	64	111	23.49	161	60.9	?	?	?	?	?	?	?	1	1	0	0	0	0	0	0	1	0	0	0	0	0	7	?	?	6	?	0	0	1	0	0	0	0	1	0	0	0	0	0
41	M	295	35.7	76	17	86	119	26.13	166	72	?	?	?	?	?	?	?	0	0	0	0	1	0	0	0	1	0	0	0	0	0	7	?	?	6	?	0	1	0	0	0	0	1	0	0	0	0	0	0
43	F	295	36.2	128	18	79	121	24.84	163	66	0	0	1	0	0	1	0	0	0	0	0	1	0	0	0	1	0	0	0	0	0	13	2	?	6	?	0	0	0	0	1	0	0	0	1	0	0	0	0
42	M	305	36.9	78	18	99	163	27.76	166	76.5	1	0	0	0	1	0	0	1	1	0	0	0	0	0	0	1	0	0	0	0	0	13	2	Y	6	?	0	0	1	0	0	0	1	0	0	0	0	0	0
30	M	295	36.6	101	19	57	90	18.62	178	59	1	0	0	0	1	0	0	1	1	0	0	0	0	0	0	1	0	0	0	0	0	7	3	N	6	?	0	0	1	0	0	0	1	0	0	0	0	0	0
74	M	780	35.8	76	18	72	133	23.23	166	64	1	0	0	0	1	0	0	0	0	0	0	1	0	0	0	1	0	0	0	0	0	11	1	Y	3	?	0	0	0	1	0	0	0	1	0	0	0	0	0
67	M	296	36.2	87	18	64	126	28.38	171	83	?	?	?	?	?	?	?	0	0	0	0	1	0	0	0	1	0	0	0	0	0	13	?	?	6	?	0	0	1	0	0	0	0	0	1	0	0	0	0
50	F	295	36.9	97	20	70	100	13.97	156	34	0	1	0	0	1	0	0	0	1	0	0	0	0	0	0	1	0	0	0	0	0	7	2	?	6	?	?	?	?	?	?	?	0	0	1	0	0	0	0
37	F	296	36	75	18	82	106	29.36	155.5	71	?	?	?	?	?	?	?	1	0	0	0	0	0	0	0	1	0	0	0	0	0	13	?	?	9	?	0	0	0	1	0	0	1	0	0	0	0	0	0
60	F	294	35.9	88	18	67	89	17.05	156	41.5	0	1	0	0	1	0	0	1	1	0	0	0	0	0	0	1	0	0	0	0	0	7	3	?	6	?	0	0	1	0	0	0	0	0	1	0	0	0	0
45	F	294	36.3	92	18	94	122	33.29	145	70	?	?	?	?	?	?	?	0	1	0	0	0	0	0	0	1	0	0	0	0	0	2	?	?	6	?	0	0	0	0	1	0	1	0	0	0	0	0	0
43	M	296	36.3	81	19	68	113	26.53	172	78.5	0	1	0	0	1	0	0	1	1	0	0	0	0	0	0	1	0	0	0	0	0	11	3	N	15	1	0	0	1	0	0	0	0	1	0	0	0	0	0
38	M	296	36.2	93	18	75	119	23.71	163	63	?	?	?	?	?	?	?	0	0	0	0	1	0	0	0	1	0	0	0	0	0	13	?	?	5	?	0	0	1	0	0	0	1	0	0	0	0	0	0
59	F	295	36.6	80	14	59	117	23.26	156	56.6	0	0	1	1	0	0	0	1	1	0	0	0	0	0	0	1	0	0	0	0	0	?	?	?	?	?	?	?	?	?	?	?	?	?	?	?	?	?	?
24	M	299	35.9	80	18	71	143	20.76	170	60	?	?	?	?	?	?	?	1	1	0	0	0	0	0	0	1	0	0	0	0	0	7	?	?	6	?	0	0	0	0	1	0	1	0	0	0	0	0	0
44	F	295	36.6	96	18	94	138	46.71	159	118.1	?	?	?	?	?	?	?	1	1	0	0	0	0	0	0	1	0	0	0	0	0	7	?	?	6	?	0	0	0	0	1	0	1	0	0	0	0	0	0
25	F	295	36.2	70	18	93	135	31.01	147	67	1	0	0	1	0	0	0	1	0	0	0	0	0	0	0	1	0	0	0	0	0	7	2	?	6	?	0	0	0	0	1	0	1	0	0	0	0	0	0
51	F	295	36.6	100	19	95	117	31.2	154	74	0	0	1	0	0	1	0	1	1	0	0	0	0	0	0	1	0	0	0	0	0	5	2	?	?	?	0	0	1	0	0	0	1	0	0	0	0	0	0
33	F	296	35.8	96	18	68	94	19.98	155	48	0	1	0	1	0	0	0	0	0	0	0	1	0	0	0	1	0	0	0	0	0	11	2	N	6	?	0	0	1	0	0	0	1	0	0	0	0	0	0
43	F	296	36.5	88	18	70	103	26.09	156	63.5	?	?	?	?	?	?	?	0	0	0	0	1	0	0	0	1	0	0	0	0	0	9	?	?	6	?	0	0	1	0	0	0	0	0	0	0	1	0	0
49	F	296	36	66	18	85	125	?	?	53	0	0	1	1	0	0	0	0	0	1	0	1	0	0	0	1	0	0	0	0	0	7	2	?	6	?	?	?	?	?	?	?	0	0	1	0	0	0	0
42	M	294	36	88	18	85	147	32.11	172	95	?	?	?	?	?	?	?	0	0	0	0	1	0	0	0	1	0	0	0	0	0	5	?	?	6	?	0	0	0	0	1	0	0	1	0	0	0	0	0
74	F	298	36.5	95	18	63	131	23.29	139	45	0	1	0	0	1	1	0	1	1	0	0	0	0	0	0	1	0	0	0	0	0	1	3	?	6	?	1	0	0	0	0	0	0	1	0	0	0	0	0
66	M	295	36	108	18	78	143	27.25	167	76	?	?	?	?	?	?	?	0	0	0	0	1	0	0	0	1	0	0	0	0	0	5	?	?	5	?	0	0	1	0	0	0	?	?	?	?	?	?	?
40	M	295	36.2	58	19	85	124	23.81	169	68	0	1	0	0	1	0	0	0	1	0	0	0	0	0	0	1	0	0	0	0	0	5	3	N	6	?	0	0	1	0	0	0	1	0	0	0	0	0	0
40	F	296	36.5	69	19	52	91	26.8	148	58.7	0	1	0	1	0	0	0	0	0	0	0	1	0	0	0	1	0	0	0	0	0	9	2	N	9	2	0	0	1	0	0	0	0	0	1	0	0	0	0
42	M	296	36.4	119	16	77	132	26.57	168	75	0	1	0	1	0	0	0	1	1	0	0	1	0	0	0	1	0	0	0	0	0	7	3	Y	6	?	0	0	1	0	0	0	0	1	0	0	1	0	0
60	F	295	36.1	79	16	68	97	24.2	148	53	0	1	0	0	1	0	0	1	1	0	0	0	0	0	0	1	0	0	0	0	0	2	3	?	6	?	0	0	1	0	0	0	0	1	0	0	0	0	0
61	F	295	35.6	95	20	82	120	33.78	148	74	0	0	1	1	0	0	0	0	0	0	0	1	0	0	0	1	0	0	0	0	0	5	3	?	6	?	0	1	0	0	0	0	0	1	0	0	0	0	0
68	F	294	35.7	90	18	72	110	20.35	133	36	?	?	?	?	?	?	?	0	1	0	0	0	0	0	0	1	0	0	0	0	0	2	?	?	6	?	0	0	1	0	0	0	0	1	0	0	0	0	0
76	F	290	35.8	80	18	87	156	?	?	47	?	?	?	?	?	?	?	0	1	0	0	0	0	0	0	1	0	0	0	0	0	1	?	?	6	?	?	?	?	?	?	?	0	1	0	0	0	0	0
52	F	296	36.4	86	17	81	117	21.08	152	48.7	1	0	0	1	0	0	0	1	1	0	0	0	0	0	0	1	0	0	0	0	0	9	2	?	6	?	0	0	1	0	0	0	1	0	0	0	0	0	0
51	M	295	38.6	74	19	80	122	23.88	170	69	0	0	1	1	0	0	0	0	1	0	0	0	0	0	0	1	0	0	0	0	0	5	3	Y	5	?	0	0	1	0	0	0	0	1	0	0	0	0	0
35	F	295	36.4	106	20	82	139	18.71	160	47.9	0	1	0	0	0	1	0	1	0	0	0	1	0	0	0	1	0	0	0	0	0	5	2	?	6	2	0	0	0	0	1	0	0	1	0	1	0	0	0
56	F	296	35.8	100	19	99	149	23.5	153	55	0	1	0	0	1	0	0	1	0	0	0	0	0	0	0	1	0	0	0	0	0	13	2	?	6	?	0	0	0	0	1	0	0	0	1	0	0	0	0
82	M	958	36.2	71	17	71	140	24.3	161	63	?	?	?	?	?	?	?	0	1	0	0	0	0	0	0	1	0	0	0	0	0	7	?	?	3	?	0	0	0	1	0	0	0	1	0	0	0	0	0
36	M	295	36.2	83	17	76	116	26.33	171	77	0	1	0	0	0	0	1	1	1	0	0	0	0	0	0	1	0	0	0	0	0	5	3	N	6	?	0	0	1	0	0	0	1	0	0	0	0	0	0
64	F	296	36.4	106	17	61	95	24.24	152	56	0	1	0	0	1	0	0	0	0	0	0	1	0	0	0	1	0	0	0	0	0	5	2	N	7	2	0	0	1	0	0	0	0	0	0	0	0	1	0
37	M	?	37.1	81	20	69	109	20.49	180	66.4	0	1	0	0	1	0	0	1	1	0	0	0	0	0	0	1	0	0	0	0	0	9	3	Y	6	1	0	0	1	0	0	0	0	1	0	0	0	0	0
43	F	295	36.8	88	20	78	112	21.8	164.5	59	0	0	1	0	0	1	0	1	1	0	0	0	0	0	0	1	0	0	0	0	0	7	2	?	6	?	0	0	1	0	0	0	1	0	0	0	0	0	0
52	F	295	36.7	?	18	?	?	?	158	?	0	1	0	1	0	0	0	1	1	0	0	0	0	0	0	1	0	0	0	0	0	9	2	N	6	?	0	0	0	0	1	0	1	0	0	0	0	0	0
51	M	295	35.8	138	18	62	98	22.41	169	64	0	0	1	1	0	0	0	0	1	0	0	0	0	0	0	1	0	0	0	0	0	5	3	Y	5	2	0	0	1	0	0	0	0	1	0	0	0	0	0
31	M	299	36.3	105	18	72	124	18.87	166	52	0	1	0	0	0	1	0	1	0	0	0	0	0	0	0	0	0	0	0	0	1	1	3	N	6	?	1	0	0	0	1	0	1	0	0	0	0	0	0
41	M	296	36.3	61	18	76	129	31.92	177	100	0	1	0	1	0	0	0	1	1	0	0	0	0	0	0	1	0	0	0	0	0	5	2	Y	15	1	0	0	0	1	0	0	1	0	0	0	0	0	0
71	F	296	36.5	89	17	89	132	23.11	150	52	?	?	?	?	?	?	?	0	0	0	0	1	0	0	0	1	0	0	0	0	0	2	?	?	6	?	0	0	1	0	0	0	0	1	0	0	0	0	0
43	M	295	36.4	89	18	81	109	26.4	168	74.5	?	?	?	?	?	?	?	?	?	?	?	?	?	?	?	1	0	0	0	0	0	9	?	?	6	?	0	0	1	0	0	0	1	0	0	0	0	0	0
67	M	293	36.3	101	16	71	161	?	?	71.46	1	0	0	1	0	0	0	1	0	0	0	0	0	0	0	1	0	0	0	0	0	5	2	Y	4	1	0	0	0	1	0	0	?	?	?	?	?	?	?
42	F	295	36.3	93	16	83	138	?	?	?	0	0	1	1	0	0	0	1	1	0	0	0	0	0	0	1	0	0	0	0	0	7	2	?	9	2	0	0	1	0	0	0	0	0	1	0	0	0	0
25	M	295	36.3	86	18	63	120	23.14	165	63	0	0	1	0	0	1	0	1	0	0	0	0	0	0	0	1	0	0	0	0	0	7	?	N	6	?	0	0	1	0	0	0	1	0	0	0	0	0	0
27	M	299	36.2	83	18	66	114	27.99	157	69	?	?	?	?	?	?	?	0	0	0	0	1	0	0	0	1	0	0	0	0	0	7	?	?	6	?	0	0	0	0	1	0	1	0	0	0	0	0	0
64	F	295	36.4	101	20	84	141	24.03	154	57	0	0	1	1	0	0	0	1	1	0	0	0	0	0	0	1	0	0	0	0	0	2	?	?	6	?	0	0	1	0	0	0	0	1	0	0	0	0	0
30	M	295	37	106	17	71	143	26.42	174	80	0	1	0	0	0	0	1	1	1	0	0	0	0	0	0	1	0	0	0	0	0	5	3	N	6	?	0	0	1	0	0	0	1	0	0	0	0	0	0
80	M	290	36	57	18	84	125	19.88	178	63	?	?	?	?	?	?	?	0	0	0	0	1	0	0	0	1	0	0	0	0	0	11	?	?	3	?	0	0	0	1	0	0	0	0	0	0	0	1	0
22	M	298	36.7	79	17	68	105	16.81	169	48	0	0	1	0	0	1	0	1	0	0	0	0	0	0	0	1	0	0	0	0	0	13	3	N	6	?	0	0	1	0	0	0	1	0	0	0	0	0	0
44	F	296	36.2	88	18	63	123	36.11	157	89	0	1	1	0	1	0	1	1	1	0	0	0	0	0	0	1	0	0	0	0	0	11	2	N	5	2	0	0	1	0	0	0	0	0	0	0	0	1	0
32	F	296	36.4	108	15	75	114	16.8	150	37.8	0	1	0	0	0	1	0	1	0	0	0	0	0	0	0	1	0	0	0	0	0	?	?	?	?	?	?	?	?	?	?	?	1	0	0	0	0	0	0
25	F	298	36.1	72	20	66	119	22.79	166	62.8	0	1	0	0	1	0	0	1	0	0	0	0	0	0	0	1	0	0	0	0	0	13	3	N	15	1	0	0	1	0	0	0	1	0	0	0	0	0	0
51	M	295	36.2	77	16	63	87	23.73	159	60	0	1	0	0	0	1	0	0	0	0	0	1	0	0	0	1	0	0	0	0	0	5	2	N	6	?	0	0	0	0	1	0	0	0	0	0	1	0	0
38	M	292	36.5	80	16	95	142	28.09	180	91	?	?	?	?	?	?	?	0	0	0	0	1	0	0	0	1	0	0	0	0	0	9	?	?	6	?	0	0	1	0	0	0	1	0	0	0	0	0	0
60	M	?	36.3	67	18	87	159	30.06	174	91	0	1	0	0	1	0	0	1	0	0	0	0	0	0	0	1	0	0	0	0	0	5	2	Y	6	2	0	0	0	0	1	0	0	0	1	0	0	0	0
56	F	295	36.1	111	17	83	109	19.47	165	53	?	?	?	?	?	?	?	0	0	0	0	1	0	0	0	1	0	0	0	0	0	9	?	?	6	?	0	0	0	0	1	0	0	0	1	0	0	0	0
37	M	295	36.2	76	17	98	135	32.69	165	89	?	?	?	?	?	?	?	0	0	0	0	1	0	0	0	1	0	0	0	0	0	9	?	?	6	?	0	0	0	0	1	0	1	0	0	0	0	0	0
77	M	296	36.5	71	17	81	133	23.81	169	68	1	0	0	1	0	0	0	0	0	0	0	1	0	0	0	1	0	0	0	0	0	11	?	Y	3	1	0	0	0	0	1	0	0	1	0	0	0	0	0
53	M	294	36.2	67	20	114	155	23.41	166	64.5	1	0	0	1	0	0	0	0	0	0	0	1	0	0	0	1	0	0	0	0	0	7	1	Y	6	?	0	0	1	0	0	0	0	0	1	0	0	0	0
66	F	296	36.4	98	17	85	129	27.41	154	65	?	?	?	?	?	?	?	0	0	0	0	1	0	0	0	1	0	0	0	0	0	13	?	?	3	?	0	0	0	1	0	0	0	1	0	0	0	0	0
56	M	296	36.2	66	19	75	123	24.06	173	72	1	1	0	0	1	0	1	0	0	0	0	1	0	0	0	1	0	0	0	0	0	7	2	Y	6	?	0	0	0	0	1	0	0	1	0	0	0	0	0
62	F	298	35.7	93	17	71	111	25.21	145	53	0	0	1	0	0	1	0	0	1	0	0	0	0	0	0	1	0	0	0	0	0	1	3	N	6	?	0	1	0	0	0	0	0	1	0	0	0	0	0
58	F	298	36	61	20	113	183	22.03	158	55	?	?	?	?	?	?	?	?	?	?	?	?	?	?	?	?	?	?	?	?	?	?	?	?	?	?	?	?	?	?	?	?	?	?	?	?	?	?	?
61	F	295	36.4	106	18	95	130	30.46	150.5	69	?	?	?	?	?	?	?	0	0	0	0	1	0	0	0	1	0	0	0	0	0	2	?	?	6	?	0	1	0	0	0	0	0	1	0	0	0	0	0
64	M	295	36.2	81	19	69	90	19.33	164	52	0	1	0	?	?	?	?	1	1	0	0	0	0	0	0	1	0	0	0	0	0	2	3	Y	6	?	1	0	0	0	1	0	1	0	0	0	0	0	0
40	F	296	37	104	20	89	129	31.49	170	91	0	1	0	1	0	0	0	1	0	0	0	0	0	0	0	1	0	0	0	0	0	7	3	?	6	?	0	0	0	0	1	0	0	0	1	0	0	0	0
36	F	295	36.4	67	20	85	126	26.68	155	64.1	0	1	0	1	0	0	0	1	1	0	0	1	0	0	0	1	0	0	0	0	0	7	3	N	6	?	0	1	0	0	0	0	1	0	0	0	0	0	0
92	M	?	36.5	58	16	85	128	?	?	54	?	?	?	?	?	?	?	1	0	0	0	0	0	0	0	1	0	0	0	0	0	5	?	?	14	?	0	0	1	0	0	0	1	0	0	0	0	0	0
47	M	?	35.7	94	18	75	124	27.89	164	75	0	1	0	1	0	0	0	1	1	0	0	0	0	0	0	1	0	0	0	0	0	7	2	Y	6	1	1	0	0	0	1	0	1	0	0	0	0	0	0
59	F	295	36.6	95	18	80	114	26.16	163	69.5	0	1	0	0	1	0	0	0	0	0	0	1	0	0	0	1	0	0	0	0	0	7	1	?	6	?	0	0	1	0	0	0	0	0	1	0	0	0	0
49	M	295	36.1	95	20	59	94	26.57	168	75	0	1	0	0	1	0	0	1	1	0	0	0	0	0	0	1	0	0	0	0	0	9	?	Y	6	?	0	0	0	0	1	0	1	0	0	0	0	0	0
33	F	296	36.3	83	18	71	116	27.18	157	67	?	?	?	?	?	?	?	0	0	0	0	1	0	0	0	1	0	0	0	0	0	11	?	?	?	?	0	0	1	0	0	0	1	0	0	0	0	0	0
61	M	295	36.5	86	19	81	115	26.1	162	68.5	0	1	0	0	1	0	0	0	0	0	0	1	0	0	0	1	0	0	0	0	0	7	1	Y	13	?	0	0	0	1	0	0	?	?	?	?	?	?	?
29	M	311	36.8	60	16	55	103	21.97	168	62	?	?	?	?	?	?	?	0	0	0	0	1	0	0	0	1	0	0	0	0	0	13	?	?	6	?	0	0	1	0	0	0	1	0	0	0	0	0	0
57	M	295	35.8	66	19	80	101	23.42	156	57	?	?	?	?	?	?	?	1	1	0	0	0	0	0	0	1	0	0	0	0	0	2	?	?	9	?	0	0	0	0	1	0	1	0	0	0	0	0	0
22	M	299	35.6	81	20	58	92	18.37	165	50	0	1	0	0	0	1	0	1	0	1	0	0	0	0	0	1	0	0	0	0	0	7	3	N	6	2	?	?	?	?	?	?	1	0	0	0	0	0	0
53	M	295	36.4	78	18	88	124	25.56	157	63	0	1	0	0	1	0	0	0	0	0	0	1	0	0	0	1	0	0	0	0	0	7	?	Y	6	?	0	0	0	0	1	0	0	1	0	0	0	0	0
54	M	294	36.4	89	17	79	106	35.06	152	81	0	1	0	0	0	0	1	1	1	0	0	0	0	0	0	1	0	0	0	0	0	2	3	N	6	?	0	0	0	1	0	0	0	0	1	0	0	0	0
35	F	295	36.6	92	18	70	96	20.53	154	48.7	1	0	0	0	1	0	0	0	0	0	0	1	0	0	0	1	0	0	0	0	0	13	1	?	6	?	0	0	0	1	0	0	1	0	0	0	0	0	0
41	M	296	36.7	89	18	88	135	26.33	166.5	73	?	?	?	?	?	?	?	0	0	0	0	1	0	0	0	1	0	0	0	0	0	9	?	?	6	?	0	0	1	0	0	0	1	0	0	0	0	0	0
46	M	295	36.2	78	18	66	109	20.34	176	63	?	?	?	?	?	?	?	0	0	0	0	1	0	0	0	1	0	0	0	0	0	9	?	?	6	?	0	0	1	0	0	0	1	0	0	0	0	0	0
49	F	295	36.2	120	17	57	96	19.42	163	51.6	0	1	0	0	1	0	0	1	0	0	0	0	0	0	0	1	0	0	0	0	0	13	2	N	6	2	0	0	1	0	0	0	1	0	0	0	0	0	0
92	M	?	36.6	86	16	75	129	23.81	169	68	0	1	0	0	0	1	0	1	0	0	0	0	0	0	0	1	0	0	0	0	0	5	2	Y	14	?	0	0	1	0	0	0	0	1	0	0	0	0	0
37	M	294	35.8	97	17	94	129	25.16	168	71	0	0	1	?	?	?	?	0	0	0	0	1	0	0	0	1	0	0	0	0	0	5	3	Y	6	2	0	0	1	0	1	0	1	0	0	0	0	0	0
15	M	295	36.9	60	18	70	116	26.96	169	77	0	1	0	0	1	0	0	1	0	0	0	0	0	0	0	1	0	0	0	0	0	5	2	N	6	?	0	0	1	0	0	0	1	0	0	0	0	0	0
39	F	295	36.3	90	18	64	98	30.08	160	77	?	?	?	?	?	?	?	1	0	0	0	0	0	0	0	1	0	0	0	0	0	5	?	?	6	?	0	0	0	0	1	0	0	0	1	0	0	0	0
28	M	295	36.3	86	17	78	114	22.18	161	57.5	0	1	0	1	0	0	0	1	1	0	0	0	0	0	0	1	0	0	0	0	0	5	3	N	6	?	1	0	0	0	0	0	1	0	0	0	0	0	0
38	M	296	36.7	102	18	85	149	27.23	173	81.5	?	?	?	?	?	?	?	0	0	0	0	1	0	0	0	1	0	0	0	0	0	7	?	?	15	?	0	0	0	0	1	0	1	0	0	0	0	0	0
43	M	292	36.4	89	18	65	103	21.01	169	60	?	?	?	?	?	?	?	0	0	0	0	1	0	0	0	1	0	0	0	0	0	9	?	?	6	?	0	0	1	0	0	0	0	0	1	0	0	0	0
41	F	295	36.1	118	19	74	95	?	?	37.2	0	1	0	1	0	0	0	0	0	0	0	1	0	0	0	1	0	0	0	0	0	7	3	?	6	?	0	0	1	0	0	0	1	0	0	0	0	0	0
23	F	296	36.4	62	18	62	94	22.91	156.5	56.1	0	1	0	0	1	0	0	1	1	0	0	0	0	0	0	1	0	0	0	0	0	11	2	?	6	?	?	?	?	?	?	?	1	0	0	0	0	0	0
71	F	296	36	120	20	97	142	28.83	149	64	0	1	0	1	0	0	0	1	1	1	0	0	0	0	0	1	0	0	0	0	0	2	2	?	6	1	0	0	1	0	0	0	0	0	0	0	0	1	0
49	M	295	36.6	88	18	71	116	20.57	165	56	0	0	1	1	0	0	0	1	1	0	0	0	0	0	0	1	0	0	0	0	0	5	3	N	6	?	0	0	0	0	1	0	1	0	0	0	0	0	0
51	M	296	36.6	85	20	67	114	31.07	173	93	1	0	0	1	0	0	0	0	0	0	0	1	0	0	0	1	0	0	0	0	0	7	3	Y	6	1	0	0	1	0	0	0	0	0	1	0	0	0	0
31	M	295	36.9	69	17	71	112	22.14	168	62.5	?	?	?	?	?	?	?	1	0	0	0	0	0	0	0	1	0	0	0	0	0	15	?	?	6	?	0	0	1	0	0	0	1	0	0	0	0	0	0
34	F	295	36.2	100	17	69	96	27.3	147	59	0	0	1	1	0	0	0	0	0	0	0	1	0	0	0	1	0	0	0	0	0	5	3	N	6	?	1	0	0	0	0	0	1	0	0	0	0	0	0
33	M	298	35.9	88	17	56	116	18.94	175	58	?	?	?	?	?	?	?	0	0	0	0	1	0	0	0	1	0	0	0	0	0	13	?	?	6	?	0	0	1	0	0	0	1	0	0	0	0	0	0
26	F	518	36.6	91	20	80	120	16.87	168	47.6	?	?	?	?	?	?	?	1	1	0	0	0	0	0	0	1	0	0	0	0	0	9	?	?	9	?	?	?	?	?	?	?	0	1	1	0	0	0	0
73	F	297	36.8	113	16	90	127	26.04	144	54	?	?	?	?	?	?	?	1	1	0	0	0	0	0	0	0	1	0	0	0	0	1	?	?	6	?	0	0	0	0	1	0	0	0	1	0	0	0	0
53	M	295	36.3	96	20	86	119	22.15	170	64	?	?	?	?	?	?	?	0	0	0	0	1	0	0	0	1	0	0	0	0	0	1	?	?	6	?	1	0	0	0	1	0	1	0	0	0	0	0	0
82	F	294	36.6	117	17	58	102	27.45	151.5	63	0	1	0	1	0	0	0	1	1	0	0	0	0	0	0	1	0	0	0	0	0	2	3	?	6	?	0	0	1	0	0	0	0	0	1	0	0	0	0
55	F	296	36.2	109	18	78	100	27.39	161	71	0	0	1	1	0	0	0	1	1	0	0	0	0	0	0	1	0	0	0	0	0	13	2	?	14	?	0	0	0	1	0	0	0	0	1	0	0	0	0
59	M	294	36.7	83	19	72	113	25.85	161	67	0	0	1	0	0	0	1	0	1	0	0	0	0	0	0	1	0	0	0	0	0	5	3	Y	6	?	0	0	1	0	0	0	0	0	1	0	0	0	0
58	F	294	36.3	68	18	73	116	25.52	148	55.9	0	1	0	0	1	0	0	0	1	0	0	0	0	0	0	1	0	0	0	0	0	5	3	?	6	?	1	0	0	0	0	0	1	0	0	0	0	0	0
49	F	296	36.4	94	16	77	110	22.68	157	55.9	1	0	0	1	0	0	0	1	1	0	0	0	0	0	0	1	0	0	0	0	0	5	2	N	6	?	1	0	0	0	0	0	1	0	0	0	0	0	0
52	M	300	36	73	18	64	104	19.87	161	51.5	?	?	?	?	?	?	?	0	0	0	0	1	0	0	0	1	0	0	0	0	0	7	?	?	6	?	0	1	0	0	0	0	0	1	0	0	0	0	0
31	M	299	36	141	19	64	102	17.21	167	48	?	?	?	?	?	?	?	1	0	0	0	0	0	0	0	0	0	0	0	0	1	1	?	?	6	?	1	0	0	0	1	0	1	0	0	0	0	0	0
33	M	296	36.4	93	17	89	142	26.71	167	74.5	?	?	?	?	?	?	?	1	1	0	0	0	0	0	0	1	0	0	0	0	0	13	?	?	6	?	0	0	1	0	0	0	1	0	0	0	0	0	0
64	M	295	36.5	72	19	65	100	26.49	166	73	1	0	0	1	0	0	0	1	0	0	0	0	0	0	0	1	0	0	0	0	0	11	2	N	6	?	1	0	0	0	0	0	0	0	1	0	0	0	0
29	M	?	36.9	96	18	79	134	38.87	172	115	0	0	1	1	0	0	0	1	1	0	0	0	0	0	0	1	0	0	0	0	0	11	3	Y	6	?	0	0	1	0	0	0	1	0	0	0	0	0	0
39	F	293	36.3	96	17	62	114	25.56	156	62.2	?	?	?	?	?	?	?	0	0	0	0	1	0	0	0	1	0	0	0	0	0	9	?	?	6	?	0	0	1	0	0	0	1	0	0	0	0	0	0
30	M	295	36.7	87	20	73	122	32.32	165	88	0	1	0	1	0	0	0	0	1	0	0	1	0	0	0	1	0	0	0	0	0	7	?	N	6	?	0	0	1	0	1	0	1	0	0	0	0	0	0
39	M	294	36.2	87	18	70	116	28.04	171	82	0	0	1	1	0	0	0	1	1	0	0	0	0	0	0	1	0	0	0	0	0	5	3	Y	13	2	0	0	1	0	0	0	0	0	1	0	0	0	0
44	F	295	36	99	18	69	100	23.52	163	62.5	?	?	?	?	?	?	?	0	0	0	0	1	0	0	0	1	0	0	0	0	0	7	?	?	6	?	?	?	?	?	?	?	1	0	0	0	0	0	0
48	F	295	36.5	?	18	81	130	25.08	161	65	1	0	0	1	0	0	0	1	1	0	0	0	0	0	0	1	0	0	0	0	0	5	2	?	6	?	0	0	1	0	0	0	0	0	0	0	1	0	0
38	F	295	35.9	90	18	88	118	28.58	162	75	0	1	0	1	0	0	0	0	0	0	0	1	0	0	0	1	0	0	0	0	0	5	3	?	6	?	0	0	1	0	0	0	1	0	0	0	0	0	0
39	M	296	36.4	61	20	71	112	33.17	174.5	101	0	1	0	0	1	0	0	0	0	0	0	1	0	0	0	1	0	0	0	0	0	5	1	N	6	?	0	0	0	0	1	0	1	0	0	0	0	0	0
78	F	290	36.3	74	18	81	166	20.26	140	39.7	0	0	1	1	0	0	0	0	1	0	0	0	0	0	0	1	0	0	0	0	0	1	3	N	6	?	0	0	1	0	0	0	0	0	0	0	0	1	0
43	M	?	36.2	106	18	81	131	21.55	175	66	1	0	0	1	0	0	0	1	1	0	0	0	0	0	0	1	0	0	0	0	0	11	1	Y	6	2	0	0	0	0	1	0	1	0	0	0	0	0	0
44	M	296	36	100	18	73	110	30.85	165	84	0	1	0	0	0	0	1	1	1	0	0	0	0	0	0	1	0	0	0	0	0	13	2	Y	6	?	0	0	1	0	0	0	1	0	0	0	0	0	0
44	M	294	36.8	71	16	86	133	34.48	172	102	?	?	?	?	?	?	?	1	1	0	0	0	0	0	0	1	0	0	0	0	0	5	?	?	6	?	0	0	1	0	0	0	0	0	0	0	0	1	0
53	M	296	36.2	138	18	92	113	26.2	172	77.5	0	1	0	0	1	0	0	0	0	0	0	1	0	0	0	1	0	0	0	0	0	9	2	Y	9	1	0	0	0	0	1	0	0	1	0	0	0	0	0
56	M	295	36.2	104	19	74	111	19.68	157	48.5	0	1	0	0	1	0	0	1	1	0	0	0	0	0	0	1	0	0	0	0	0	5	?	Y	6	?	0	0	0	0	1	0	1	0	0	0	0	0	0
59	F	296	36	105	19	103	169	29.24	158	73	0	1	0	0	1	0	0	0	1	0	0	0	0	0	0	1	0	0	0	0	0	5	2	N	6	?	0	0	1	0	0	0	0	1	0	0	0	0	0
38	F	295	36.6	96	18	73	101	25.78	163	68.5	1	0	0	1	0	0	0	1	1	0	0	0	0	0	0	1	0	0	0	0	0	13	2	?	6	?	0	0	0	1	0	0	1	0	0	0	0	0	0
65	F	309	36.2	82	18	76	128	20.04	151.5	46	0	0	1	0	0	0	1	1	1	0	0	0	0	0	0	1	0	0	0	0	0	7	3	N	6	?	0	0	1	0	0	0	0	0	1	0	0	0	0
39	M	317	36.4	84	18	69	100	20.69	166	57	0	1	0	1	0	0	0	1	1	0	0	0	0	0	0	1	0	0	0	0	0	9	3	N	6	?	1	0	0	0	0	0	1	0	0	0	0	0	0
21	F	298	36.4	82	18	65	113	26.22	155	63	0	1	0	0	1	0	0	1	0	0	0	0	0	0	0	1	0	0	0	0	0	7	1	N	6	?	0	0	1	0	0	0	1	0	0	0	0	0	0
58	F	780	36.5	78	18	68	105	25.34	154	60.1	?	?	?	?	?	?	?	1	1	0	0	0	0	0	0	1	0	0	0	0	0	9	?	?	7	?	0	0	1	0	0	0	0	1	0	0	0	0	0
21	M	295	36.3	63	19	90	134	23.81	169	68	?	?	?	?	?	?	?	1	1	0	0	0	0	0	0	1	0	0	0	0	0	9	?	?	6	?	0	0	0	0	1	0	1	0	0	0	0	0	0
50	F	296	36.5	89	19	60	100	33.19	144.5	69.3	0	1	0	?	?	?	?	1	0	0	0	1	0	0	0	1	0	0	0	0	0	5	2	?	7	?	1	0	0	0	1	0	0	0	0	0	0	0	1
45	F	295	36.4	92	19	84	108	34.17	153	80	0	0	1	0	0	1	0	0	1	0	0	0	0	0	0	1	0	0	0	0	0	2	3	?	6	?	0	0	0	0	1	0	1	0	0	0	0	0	0
27	M	299	36.3	98	18	85	102	32.67	155	78.5	0	0	1	0	0	0	1	0	0	0	0	1	0	0	0	1	0	0	0	0	0	7	3	N	6	?	0	0	0	0	1	0	1	0	0	0	0	0	0
44	F	295	36.2	91	17	69	110	26.33	147	56.9	0	1	0	1	0	0	0	0	0	0	0	1	0	0	0	1	0	0	0	0	0	7	1	?	9	2	0	0	1	0	0	0	1	0	0	0	0	0	0
64	F	295	36	81	18	89	125	24.56	151	56	?	?	?	?	?	?	?	1	1	0	0	0	0	0	0	1	0	0	0	0	0	2	?	?	6	?	0	0	1	0	0	0	0	1	0	0	0	0	0
25	M	296	37.3	86	18	67	129	16.79	176	52	0	0	1	0	1	0	0	1	1	0	0	1	0	0	0	1	0	0	0	0	0	7	1	Y	15	2	0	0	1	0	0	0	1	0	0	0	0	0	0
61	M	296	36.7	119	18	65	103	25.95	170	75	?	?	?	?	?	?	?	0	0	0	0	1	0	0	0	1	0	0	0	0	0	5	?	?	13	?	0	0	0	0	1	0	0	0	1	0	0	0	0
53	M	295	36.3	114	?	?	?	22.73	177	71.2	?	?	?	?	?	?	?	0	0	0	0	1	0	0	0	1	0	0	0	0	0	9	?	?	6	?	0	0	1	0	0	0	1	0	0	0	0	0	0
49	F	296	36	103	18	88	114	29.65	152	68.5	0	1	0	0	1	0	0	0	0	0	0	1	0	0	0	1	0	0	0	0	0	2	2	N	6	?	0	0	0	0	1	0	1	0	0	0	0	0	0
49	M	295	36.5	85	18	90	134	?	?	?	?	?	?	?	?	?	?	0	0	0	0	1	0	0	0	0	0	0	0	0	1	7	?	?	6	?	0	0	0	0	1	0	1	0	0	0	0	0	0
43	M	295	36.1	79	18	79	116	23.62	162	62	0	0	1	1	0	0	0	0	0	0	0	1	0	0	0	1	0	0	0	0	0	7	3	Y	10	?	0	0	1	0	0	0	1	0	0	0	0	0	0
57	F	295	36.4	106	18	104	198	19.56	150	44	0	1	0	1	0	0	0	0	0	0	0	1	0	0	0	1	0	0	0	0	0	13	1	N	6	?	0	0	1	0	0	0	1	0	0	0	0	0	0
51	M	292	36.4	96	19	110	191	25.46	167	71	0	1	0	0	1	0	0	0	1	0	0	0	0	0	0	1	0	0	0	0	0	5	2	Y	13	1	0	0	1	0	0	0	1	0	0	0	0	0	0
61	M	296	36	78	16	90	129	31.12	171	91	?	?	?	?	?	?	?	1	1	0	0	0	0	0	0	1	0	0	0	0	0	?	?	?	3	?	1	0	0	0	1	0	1	0	0	0	0	0	0
58	M	967	35.8	84	20	77	141	24.3	161	63	1	0	0	0	1	0	0	0	0	0	0	1	0	0	0	1	0	0	0	0	0	2	3	Y	13	1	0	0	1	0	0	0	0	1	0	0	0	0	0
44	F	?	36	98	16	57	106	21.45	163	57	?	?	?	?	?	?	?	1	0	0	0	0	0	0	0	1	0	0	0	0	0	9	?	?	6	?	0	0	1	0	0	0	0	0	1	0	0	0	0
48	F	295	36.6	100	19	69	100	27.59	157	68	1	0	0	1	0	0	0	1	1	0	0	0	0	0	0	1	0	0	0	0	0	5	?	?	6	?	0	0	1	0	0	0	0	1	0	0	0	0	0
28	M	295	36.1	64	18	70	115	28.65	165	78	0	1	0	0	0	0	1	0	0	0	0	1	0	0	0	1	0	0	0	0	0	13	3	N	6	?	0	0	1	0	0	0	1	0	0	0	0	0	0
47	M	296	36.6	111	17	84	137	21.3	165	58	0	1	0	1	0	0	0	1	0	0	0	0	0	0	0	1	0	0	0	0	0	13	2	N	6	?	0	0	1	0	0	0	1	0	0	0	0	0	0
56	F	295	36.4	93	20	65	111	21.52	155	51.7	0	1	0	0	0	0	1	1	1	0	0	0	0	0	0	1	0	0	0	0	0	5	2	?	6	?	0	0	0	0	1	0	0	1	0	0	0	0	0
22	M	318	36.6	69	18	67	101	22.21	153	52	0	1	0	0	0	1	0	1	0	0	0	0	0	0	0	0	0	0	0	0	1	7	2	N	6	?	0	0	1	0	0	0	1	0	0	0	0	0	0
25	M	318	36.7	93	16	90	122	25.04	166	69	0	0	1	0	0	1	0	1	1	0	0	0	0	0	0	0	0	0	0	0	1	1	3	N	6	?	0	0	1	0	0	0	1	0	0	0	0	0	0
55	M	294	36.8	62	18	71	118	27.1	163	72	0	1	0	1	0	0	0	0	0	0	0	1	0	0	0	1	0	0	0	0	0	5	3	N	6	?	0	0	0	0	1	0	1	0	0	0	0	0	0
51	M	294	36	78	18	78	134	27.99	161.5	73	0	1	0	0	0	1	0	0	0	0	0	1	0	0	0	1	0	0	0	0	0	5	3	Y	6	?	?	?	?	?	?	?	?	?	?	?	?	?	?
48	M	294	36.4	87	18	108	150	35.63	176.5	111	?	?	?	?	?	?	?	0	0	0	0	1	0	0	0	1	0	0	0	0	0	5	?	?	6	?	0	0	0	0	1	0	0	0	1	0	0	0	0
42	F	296	36.5	71	19	59	91	22.8	159.5	58	1	0	0	0	0	1	0	0	0	0	0	1	0	0	0	1	0	0	0	0	0	11	2	?	9	1	0	0	1	0	0	0	1	0	0	0	0	0	0
45	M	295	36.2	78	18	71	120	19.83	165	54	0	1	0	0	1	1	0	1	0	0	0	0	0	0	0	1	0	0	0	0	0	5	?	N	6	?	1	0	0	0	0	0	1	0	0	0	0	0	0
33	F	294	36.8	97	20	66	93	?	?	?	0	0	1	0	1	0	0	0	0	0	0	1	0	0	0	1	0	0	0	0	0	11	3	N	6	2	0	0	0	0	1	0	1	0	0	0	0	0	0
42	F	296	36.1	79	16	69	98	20.96	159	53	1	0	0	0	0	1	0	0	0	0	0	1	0	0	0	1	0	0	0	0	0	11	2	?	9	1	0	0	1	0	0	0	1	0	0	0	0	0	0
31	M	295	35.7	76	18	60	102	21.55	175	66	1	0	0	0	1	0	0	0	0	0	0	1	0	0	0	1	0	0	0	0	0	13	2	N	6	?	0	0	1	0	0	0	1	0	0	0	0	0	0
52	F	295	36.6	107	20	67	106	21.67	158	54.1	0	0	1	1	0	0	0	1	1	0	0	0	0	0	0	1	0	0	0	0	0	9	2	N	6	?	0	0	0	0	1	0	1	0	0	0	0	0	0
57	M	298	36.3	71	18	77	100	23.62	162	62	1	0	0	0	1	0	0	1	1	0	0	0	0	0	0	1	0	0	0	0	0	5	2	Y	6	?	0	0	1	0	0	0	0	1	0	0	0	0	0
24	M	298	36.5	53	18	63	110	25.65	171	75	?	?	?	?	?	?	?	1	1	0	0	0	0	0	0	1	0	0	0	0	0	5	?	?	6	?	0	0	1	0	0	0	1	0	0	0	0	0	0
51	F	295	36.6	88	18	78	121	22.35	145	47	1	0	0	0	1	0	0	0	0	0	0	1	0	0	0	1	0	0	0	0	0	5	3	?	6	?	0	0	0	1	0	0	1	0	0	0	0	0	0
80	M	297	37	89	18	72	137	23.26	171	68	0	1	0	0	1	0	0	0	1	0	0	0	0	0	0	1	0	0	0	0	0	1	?	Y	13	1	0	0	1	0	0	0	0	0	0	0	0	1	0
83	M	290	36.7	84	18	83	137	24.78	153	58	0	1	0	0	1	0	0	0	1	0	0	0	0	0	0	1	0	0	0	0	0	2	2	Y	3	1	0	0	1	0	0	0	0	1	0	0	0	0	0
51	F	296	36.5	88	18	64	108	16.44	149	36.5	0	0	1	1	0	0	0	0	0	0	0	1	0	0	0	1	0	0	0	0	0	7	1	?	9	2	0	0	1	0	0	0	0	1	0	0	0	0	0
86	F	298	37.2	71	20	61	135	27.03	149	60	?	?	?	?	?	?	?	0	1	0	0	0	0	0	0	1	0	0	0	0	0	2	?	?	7	?	0	0	1	0	0	0	0	1	0	0	0	0	0
38	M	298	35.8	60	19	74	102	26.89	167	75	?	?	?	?	?	?	?	0	0	0	0	1	0	0	0	1	0	0	0	0	0	7	?	?	6	?	0	0	0	0	1	0	1	0	0	0	0	0	0
25	F	296	36.4	69	18	78	128	26.64	155	64	0	1	0	?	?	?	?	1	0	0	0	0	0	0	0	1	0	0	0	0	0	7	2	N	6	2	0	0	1	0	0	0	1	0	0	0	0	0	0
60	M	296	36.3	77	16	82	134	26.5	159	67	?	?	?	?	?	?	?	0	0	0	0	1	0	0	0	1	0	0	0	0	0	5	?	?	6	?	1	0	0	0	0	0	0	1	0	0	0	0	0
30	M	299	36.1	63	20	81	123	27.77	183	93	0	1	0	1	0	0	0	1	0	0	0	0	0	0	0	1	0	0	0	0	0	7	?	N	6	?	1	0	0	0	1	0	1	0	0	0	0	0	0
32	M	?	36.4	109	18	70	100	29.24	158	73	0	1	0	1	0	0	0	1	0	0	0	0	0	0	0	1	0	0	0	0	0	11	2	N	6	?	0	0	1	0	0	0	1	0	0	0	0	0	0
42	M	296	36.2	67	19	79	134	29.41	172	87	?	?	?	?	?	?	?	0	0	0	0	1	0	0	0	1	0	0	0	0	0	7	?	?	9	?	0	0	1	0	0	0	0	1	0	0	0	0	0
61	M	295	36.8	76	20	83	151	23.88	165	65	0	1	0	1	1	0	0	1	1	0	0	0	0	0	0	1	0	0	0	0	0	2	3	Y	6	?	0	1	0	0	0	0	1	0	0	0	0	0	0
49	M	298	35.8	90	19	95	146	24.98	165	68	0	0	1	1	0	0	1	1	1	0	0	0	0	0	0	1	0	0	0	0	0	5	3	N	6	?	0	0	0	0	1	0	1	0	0	0	0	0	0
45	M	296	36.8	69	18	58	99	21.51	167	60	0	0	1	0	1	0	0	0	0	0	0	1	0	0	0	1	0	0	0	0	0	9	?	Y	13	2	0	1	1	0	1	0	0	0	1	0	0	0	0
28	M	295	36.6	130	16	94	122	27.73	160	71	?	?	?	?	?	?	?	0	0	0	0	1	0	0	0	1	0	0	0	0	0	13	?	?	6	?	0	0	1	0	0	0	1	0	0	0	0	0	0
56	M	295	36.5	69	18	73	124	23.37	152	54	0	1	0	0	0	1	0	1	1	0	0	0	0	0	0	1	0	0	0	0	0	5	3	N	6	?	0	0	1	0	0	0	1	0	0	0	0	0	0
44	F	295	37.3	94	19	82	122	23.53	157	58	0	1	0	0	1	1	0	1	1	0	0	0	0	0	0	1	0	0	0	0	0	7	2	N	6	?	0	0	0	0	1	0	0	1	0	0	0	0	0
49	M	311	36.2	76	?	83	120	25.93	180	84	?	?	?	?	?	?	?	1	1	0	0	0	0	0	0	1	0	0	0	0	0	13	?	?	6	?	0	0	1	0	0	0	0	1	0	0	0	1	0
40	F	295	35.6	74	20	71	95	28.65	165	78	?	?	?	?	?	?	?	0	1	0	0	0	0	0	0	1	0	0	0	0	0	15	?	?	6	?	0	0	1	0	0	0	1	0	0	0	0	0	0
63	F	296	36.1	100	17	96	154	17.43	163	46.3	0	1	0	0	0	1	0	0	1	0	0	0	0	0	0	1	0	0	0	0	0	2	3	?	9	?	0	1	0	0	0	0	0	0	1	0	0	0	0
55	M	297	36.3	68	19	56	92	26.56	163.5	71	0	1	0	0	1	0	0	0	0	0	0	1	0	0	0	1	0	0	0	0	0	2	3	Y	6	2	1	0	0	0	0	0	1	0	0	0	0	0	0
51	M	295	35.8	64	105	89	119	23.94	171	70	0	1	0	1	0	0	0	0	0	0	0	1	0	0	0	1	0	0	0	0	0	5	3	Y	5	2	0	0	1	0	0	0	0	1	0	0	0	0	0
84	M	290	36.9	102	18	83	133	18.87	166	52	0	1	0	0	0	1	0	0	0	0	0	1	0	0	0	1	0	0	0	0	0	13	1	Y	3	?	0	0	0	1	0	0	0	1	0	0	0	0	0
43	F	296	36.1	89	20	80	130	29.48	153	69	0	1	1	1	0	0	0	0	1	0	0	1	0	0	0	1	0	0	0	0	0	9	?	?	6	?	0	0	1	0	0	0	0	0	0	0	1	0	0
68	M	294	36.8	101	18	81	130	28.14	166.5	78	0	1	0	0	1	1	0	0	0	0	0	1	0	0	0	1	0	0	0	0	0	13	1	N	6	1	0	0	0	1	0	0	1	0	0	0	0	0	0
24	M	299	36.4	85	18	71	111	27.07	167	75.5	0	1	0	0	1	0	0	1	1	0	0	0	0	0	0	1	0	0	0	0	0	7	3	N	6	?	0	0	0	0	1	0	1	0	0	0	0	0	0
39	F	295	36.3	80	20	63	110	26.47	161	68.6	0	1	0	0	0	0	1	1	0	0	0	0	0	0	0	1	0	0	0	0	0	2	3	N	7	?	0	0	1	0	0	0	0	1	0	0	0	0	0
41	F	295	36	99	19	79	104	?	146	?	0	1	0	1	0	0	0	0	0	0	0	1	0	0	0	1	0	0	0	0	0	7	3	?	6	?	0	0	1	0	0	0	1	0	0	0	0	0	0
15	M	294	36.7	92	18	64	133	31.2	167	87	?	?	?	?	?	?	?	1	0	0	0	0	0	0	0	1	0	0	0	0	0	5	?	?	6	?	0	0	0	0	1	0	1	0	0	0	0	0	0
39	M	295	36	81	18	83	124	31.29	171	91.5	0	1	0	1	1	0	0	1	1	0	0	0	0	0	0	1	0	0	0	0	0	5	3	N	6	?	?	?	?	?	?	?	1	0	0	0	0	0	0
82	M	290	36.5	57	17	54	113	26.77	164	72	1	0	0	1	0	0	0	1	1	0	0	0	0	0	0	1	0	0	0	0	0	7	2	Y	3	1	0	0	1	0	0	0	0	1	0	0	0	0	0
52	M	291	36	66	18	61	103	23.15	161	60	0	0	1	1	0	0	0	0	0	0	0	1	0	0	0	1	0	0	0	0	0	7	3	Y	6	?	0	1	0	0	0	0	0	1	0	0	0	0	0
69	F	290	35.9	78	18	67	148	20.13	156	49	0	1	1	1	0	0	0	0	0	0	0	1	0	0	0	1	0	0	0	0	0	2	2	?	6	?	0	0	1	0	0	0	0	1	0	0	0	0	0
56	F	296	36.3	84	20	91	142	26.22	150.5	59.4	?	?	?	?	?	?	?	1	1	0	0	0	0	0	0	1	0	0	0	0	0	2	?	?	5	?	0	0	1	0	0	0	0	0	1	0	0	0	0
55	M	295	36	68	18	96	141	19.54	167	54.5	0	1	0	0	1	0	0	0	0	0	0	1	0	0	0	1	0	0	0	0	0	9	3	Y	6	?	0	0	1	0	1	0	1	0	0	0	0	0	0
30	M	295	36.1	81	18	63	103	23.24	176	72	1	0	0	1	0	0	0	1	1	0	0	0	0	0	0	1	0	0	0	0	0	7	3	N	6	?	0	0	1	0	0	0	1	0	0	0	0	0	0
48	M	294	35.6	77	17	101	150	23.32	172	69	?	?	?	?	?	?	?	1	1	0	0	0	0	0	0	1	0	0	0	0	0	5	?	?	6	?	?	?	?	?	?	?	1	0	0	0	0	0	0
67	F	295	35.8	91	18	77	127	26.56	146.5	57	?	?	?	?	?	?	?	0	1	0	0	0	0	0	0	1	0	0	0	0	0	7	?	?	6	?	0	0	0	0	1	0	0	1	0	0	0	0	0
54	F	296	36.5	102	18	81	111	25.71	159	65	0	1	0	0	0	0	1	0	0	0	0	1	0	0	0	0	0	0	0	0	1	2	2	N	6	?	0	0	0	0	1	0	0	0	1	0	0	0	0
49	F	295	36.2	86	18	94	139	27.12	156	66	?	?	?	?	?	?	?	1	1	0	0	0	0	0	0	1	0	0	0	0	0	5	?	?	6	?	0	0	0	0	1	0	0	0	1	0	0	0	0
43	F	300	36	90	20	76	116	26.58	149	59	?	?	?	?	?	?	?	1	0	0	0	0	0	0	0	1	0	0	0	0	0	5	?	?	9	?	0	0	1	0	0	0	0	0	1	0	0	0	0
60	M	?	36.6	72	18	78	146	32.04	174	97	0	1	0	0	1	0	0	1	1	0	0	0	0	0	0	1	0	0	0	0	0	5	3	Y	6	?	0	0	0	1	0	0	0	0	1	0	0	0	0
32	F	296	36.4	99	14	78	116	18.94	161	49.1	0	0	1	1	0	0	0	0	1	0	0	0	0	0	0	1	0	0	0	0	0	13	1	?	15	2	0	0	1	0	0	0	1	0	0	0	0	0	0
53	F	?	36.6	84	18	70	104	22.59	151	51.5	1	0	0	0	0	1	0	1	0	0	0	0	0	0	0	1	0	0	0	0	0	9	2	?	6	?	0	0	0	0	1	0	0	0	0	1	0	0	0
51	M	295	36.6	106	18	83	115	20.83	158	52	0	1	0	0	1	0	0	0	0	0	0	1	0	0	0	1	0	0	0	0	0	11	3	N	6	2	0	0	0	0	1	0	1	0	0	0	0	0	0
51	M	295	36.7	90	18	61	106	22.66	160	58	1	0	0	1	0	0	0	0	0	0	0	1	0	0	0	1	0	0	0	0	0	9	2	Y	9	2	0	0	1	0	0	0	1	0	0	0	0	0	0
32	M	295	36.2	68	20	77	102	29.24	158	73	0	1	0	1	0	0	0	1	0	0	0	0	0	0	0	1	0	0	0	0	0	11	2	N	6	?	0	0	1	0	0	0	1	0	0	0	0	0	0
32	M	317	36.1	90	18	77	128	30.12	153	70.5	?	?	?	?	?	?	?	0	0	0	0	1	0	0	0	1	0	0	0	0	0	2	?	?	6	?	0	0	1	0	0	0	1	0	0	0	0	0	0
31	F	295	36.8	114	20	90	128	49.12	154	116.5	0	0	1	0	1	0	0	0	0	0	0	1	0	0	0	1	0	0	0	0	0	6	2	?	6	2	0	0	0	1	0	0	1	0	0	0	0	0	0
34	M	298	36.5	60	20	72	121	25.01	172	74	0	1	0	1	0	0	0	1	1	0	0	0	0	0	0	1	0	0	0	0	0	9	3	Y	13	?	0	0	1	0	0	0	1	0	0	0	0	0	0
51	F	295	36.8	105	17	71	105	27.89	155	67	?	?	?	?	?	?	?	1	1	0	0	0	0	0	0	1	0	0	0	0	0	13	?	?	6	?	0	0	1	0	0	0	0	1	0	0	0	0	0
24	M	299	37.2	99	20	82	148	27.68	170	80	0	1	0	0	1	0	0	1	1	0	0	0	0	0	0	1	0	0	0	0	0	7	3	N	6	?	0	0	0	0	1	0	1	0	0	0	0	0	0
77	F	455	36.5	78	16	70	110	23.51	151	53.6	0	1	0	0	1	0	0	1	1	0	0	0	0	0	0	1	0	0	0	0	0	2	2	?	5	?	0	0	1	0	0	0	0	1	0	0	0	0	0
22	M	296	36.4	90	18	52	119	20.44	167	57	0	1	0	1	0	0	0	1	1	0	0	0	0	0	0	1	0	0	0	0	0	13	3	N	6	?	0	0	1	0	0	0	1	0	0	0	0	0	0
76	F	290	37	71	21	63	103	17.71	154	42	0	1	0	0	1	0	0	1	1	0	0	0	0	0	0	1	0	0	0	0	0	2	2	N	7	1	0	0	1	0	0	0	0	1	0	0	0	0	0
41	F	295	36.5	86	18	74	122	20.96	159	53	0	1	0	1	0	0	0	1	1	0	0	0	0	0	0	1	0	0	0	0	0	2	3	?	6	?	0	0	1	0	0	0	0	0	1	0	0	0	0
61	M	295	36	60	17	84	135	28.63	164	77	0	1	0	0	1	0	0	0	0	0	0	1	0	0	0	1	0	0	0	0	0	7	1	Y	13	?	0	0	0	1	0	0	?	?	?	?	?	?	?
46	F	294	36.6	101	18	60	82	23.62	162	62	?	?	?	?	?	?	?	0	0	0	0	1	0	0	0	1	0	0	0	0	0	5	?	?	6	?	0	0	0	0	1	0	0	0	1	0	0	0	0
53	M	295	35.7	76	17	79	111	23.66	172	70	0	1	0	1	0	0	0	1	1	0	0	0	0	0	0	1	0	0	0	0	0	5	2	N	6	?	0	0	1	0	0	0	0	0	1	0	0	0	0
50	M	?	36.7	85	17	72	115	22.27	160	57	0	1	0	1	0	0	0	1	1	0	0	0	0	0	0	1	0	0	0	0	0	11	2	N	6	?	0	0	1	0	0	0	0	1	0	0	0	0	0
25	M	318	36.4	60	19	56	103	20.31	169	58	0	1	0	0	0	0	1	1	1	0	0	0	0	0	0	1	0	0	0	0	0	7	3	N	6	?	0	0	0	0	1	0	1	0	0	0	0	0	0
39	M	292	36.3	69	18	73	125	27.02	171	79	?	?	?	?	?	?	?	0	0	0	0	1	0	0	0	1	0	0	0	0	0	9	?	?	6	?	0	0	1	0	0	0	1	0	0	0	0	0	0
71	F	296	36.8	91	18	95	144	34.11	147	73.7	0	1	0	1	0	0	0	1	1	1	0	0	0	0	0	1	0	0	0	0	0	2	2	?	6	1	0	0	1	0	0	0	0	0	0	0	0	1	0
52	M	294	36.7	76	17	86	132	24.03	158	60	0	1	0	1	0	0	0	0	0	0	0	1	0	0	0	1	0	0	0	0	0	7	3	Y	6	?	0	1	0	0	0	0	0	1	0	0	0	0	0
62	M	290	36.4	94	18	64	99	22.77	165	62	0	1	0	0	1	0	0	1	1	0	0	0	0	0	0	1	0	0	0	0	0	17	1	N	3	1	0	0	1	0	0	0	0	1	0	0	0	0	0
43	M	?	36.6	75	18	76	125	29.39	166	81	0	1	0	1	0	0	0	1	1	0	0	0	0	0	0	1	0	0	0	0	0	9	3	N	6	?	0	0	1	0	0	0	1	0	0	0	0	0	0
50	F	295	36.8	110	20	61	94	13.19	169.5	37.9	0	1	0	0	1	0	0	0	1	0	0	0	0	0	0	1	0	0	0	0	0	7	2	?	6	?	?	?	?	?	?	?	0	0	1	0	0	0	0
53	F	295	36.2	107	18	94	132	?	?	?	0	0	1	1	0	0	0	0	0	0	0	1	0	0	0	1	0	0	0	0	0	5	3	?	6	?	0	0	1	0	0	0	1	0	0	0	0	0	0
42	M	296	35.9	100	18	72	105	26.73	173	80	1	0	0	1	0	0	0	0	0	0	0	1	0	0	0	1	0	0	0	0	0	7	2	Y	5	?	0	0	1	0	0	0	0	0	1	0	0	0	0
51	F	298	36	84	18	99	131	26.56	154	63	0	1	0	1	0	0	0	0	0	0	0	1	0	0	0	1	0	0	0	0	0	5	2	?	7	1	0	0	1	0	0	0	0	0	0	0	0	1	0
42	M	?	36.2	71	16	64	98	26.96	169	77	1	0	0	1	0	0	0	0	0	0	0	1	0	0	0	1	0	0	0	0	0	9	3	N	6	?	0	0	1	0	0	0	1	0	0	0	0	0	0
42	F	296	36.5	88	16	80	111	22.72	159.5	57.8	?	?	?	?	?	?	?	0	0	0	0	1	0	0	0	1	0	0	0	0	0	11	?	?	9	?	0	0	1	0	0	0	1	0	0	0	0	0	0
23	M	298	36	83	20	98	134	23.2	181	76	0	1	0	0	0	1	0	1	1	0	0	0	0	0	0	1	0	0	0	0	0	9	3	Y	6	2	0	1	0	0	0	0	1	0	0	0	0	0	0
20	F	299	36.6	109	16	70	107	22.88	157	56.4	0	1	0	0	0	1	0	1	0	0	0	0	0	0	0	1	0	0	0	0	0	7	3	?	6	?	1	0	0	0	1	0	1	0	0	0	0	0	0
83	M	290	36.9	82	17	62	129	20.17	159	51	0	1	0	0	1	0	0	0	1	0	0	1	0	0	0	1	0	0	0	0	0	2	3	Y	3	?	0	0	1	0	0	0	0	1	0	0	0	0	0
31	M	319	35.9	98	18	98	130	17.17	179	55	0	1	1	0	1	0	0	0	0	0	0	1	0	0	0	1	0	0	0	0	0	7	2	N	6	?	1	0	0	0	0	0	1	0	0	0	0	0	0
49	M	294	36.1	58	18	62	100	19.36	167	54	?	?	?	?	?	?	?	0	0	0	0	1	0	0	0	1	0	0	0	0	0	5	?	?	13	?	0	0	1	0	0	0	0	0	1	0	0	0	0
94	M	290	36	70	20	67	153	24.45	168	69	1	0	0	1	0	0	0	1	0	0	0	0	0	0	0	1	0	0	0	0	0	2	2	Y	14	?	0	0	1	0	0	0	0	1	0	0	0	0	0
36	M	296	36.9	67	18	76	116	?	?	?	0	1	0	0	1	0	0	1	0	0	0	0	0	0	0	1	0	0	0	0	0	7	2	Y	6	?	?	?	?	?	?	?	0	1	0	0	0	0	0
63	F	296	36.3	89	18	90	130	22.43	158	56	?	?	?	?	?	?	?	0	1	0	0	1	0	0	0	1	0	0	0	0	0	13	?	?	6	?	0	0	0	0	1	0	0	0	1	0	0	0	0
96	M	290	36.8	71	18	65	153	22.03	158	55	1	0	0	0	1	0	0	1	0	0	0	0	0	0	0	1	0	0	0	0	0	1	?	Y	14	?	0	0	1	0	0	0	0	1	0	0	0	0	0
62	M	296	36.7	97	18	83	124	?	?	?	?	?	?	?	?	?	?	1	1	0	0	0	0	0	0	1	0	0	0	0	0	2	?	?	6	?	0	0	1	0	0	0	1	0	0	0	0	0	0
34	F	295	36.2	78	18	68	107	22.38	161	58	?	?	?	?	?	?	?	1	1	0	0	0	0	0	0	1	0	0	0	0	0	9	?	?	9	?	0	0	1	0	0	0	1	0	0	0	0	0	0
31	M	317	36.6	95	16	59	107	18.94	178	60	0	0	1	0	1	0	0	0	0	0	0	1	0	0	0	1	0	0	0	0	0	?	2	N	6	?	1	0	0	0	0	0	1	0	0	0	0	0	0
46	F	295	36.3	64	20	76	135	22.9	160.5	59	?	?	?	?	?	?	?	1	1	0	0	0	0	0	0	1	0	0	0	0	0	5	?	?	6	?	0	0	0	0	1	0	0	0	0	0	0	1	0
18	F	295	?	75	?	?	?	24.12	151	55	0	1	0	0	1	0	0	1	1	0	0	0	0	0	0	1	0	0	0	0	0	5	2	N	6	?	0	0	1	0	0	0	1	0	0	0	0	0	0
44	M	296	36.7	102	19	88	133	27.12	176	84	1	0	0	0	0	1	0	1	1	0	0	0	0	0	0	1	0	0	0	0	0	5	3	Y	6	?	0	0	1	0	0	0	1	0	0	0	0	0	0
62	M	296	36.8	120	18	67	125	27.89	164	75	0	1	1	0	1	1	0	1	1	0	0	1	0	0	0	1	0	0	0	0	0	7	2	Y	6	?	0	0	1	0	0	0	0	0	1	0	0	0	0
93	M	300	36.6	94	16	86	148	24.61	160	63	?	?	?	?	?	?	?	1	0	0	0	0	0	0	0	1	0	0	0	0	0	7	?	?	14	?	0	0	1	0	0	0	1	0	0	0	0	0	0
63	F	298	36.2	75	18	85	143	18.63	160.5	48	?	?	?	?	?	?	?	0	0	0	0	1	0	0	0	1	0	0	0	0	0	2	?	?	5	?	0	0	1	0	0	0	0	1	0	0	0	0	0
51	M	298	36.4	71	16	88	131	26.5	159	67	0	1	0	0	1	0	0	0	1	0	0	0	0	0	0	1	0	0	0	0	0	2	2	Y	6	?	0	0	1	0	0	0	0	1	0	0	0	0	0
42	F	300	36.1	100	20	81	112	22.15	159	56	0	1	0	0	1	0	0	1	1	0	0	0	0	0	0	1	0	0	0	0	0	5	3	?	6	?	0	1	0	0	0	0	1	0	0	0	0	0	0
35	F	295	35.8	97	16	67	112	22.07	152	51	?	?	?	?	?	?	?	0	0	0	0	1	0	0	0	1	0	0	0	0	0	13	?	?	6	?	0	0	0	1	0	0	1	0	0	0	0	0	0
30	M	296	36.3	68	18	100	150	37.65	167	105	0	1	0	1	0	0	0	1	1	0	0	0	0	0	0	1	0	0	0	0	0	9	2	N	6	?	0	1	0	0	0	0	1	0	0	0	0	0	0
49	M	291	36.5	155	18	75	133	22.27	160	57	?	?	?	?	?	?	?	1	1	0	0	0	0	0	0	1	0	0	0	0	0	7	?	?	6	?	0	0	1	0	0	0	0	1	0	0	0	0	0
59	M	294	36.1	120	17	63	132	24.1	149	53.5	1	0	0	0	1	1	0	1	1	0	0	0	0	0	0	1	0	0	0	0	0	2	3	N	6	2	1	0	0	0	0	0	1	0	0	0	0	0	0
75	F	290	36.6	95	20	68	122	23.28	153	54.5	?	?	?	?	?	?	?	1	1	0	0	0	0	0	0	1	0	0	0	0	0	13	?	?	3	?	?	?	?	?	?	?	0	1	0	0	0	0	0
52	F	296	36.2	94	16	72	127	22.51	152	52	1	0	0	1	0	0	0	1	1	0	0	0	0	0	0	1	0	0	0	0	0	9	2	?	6	?	0	0	1	0	0	0	1	0	0	0	0	0	0
38	M	296	36.2	105	19	81	152	22.86	166	63	0	0	1	1	0	0	0	0	0	0	0	1	0	0	0	1	0	0	0	0	0	7	3	Y	13	?	0	0	1	0	0	0	1	0	0	0	0	0	0
74	M	290	35.4	64	16	78	142	22.81	167.5	64	0	1	0	0	1	0	0	0	0	0	0	1	0	0	0	1	0	0	0	0	0	11	1	Y	3	?	0	0	0	1	0	0	0	1	0	0	0	0	0
46	F	296	36.5	84	18	88	120	?	?	?	?	?	?	?	?	?	?	0	0	0	0	1	0	0	0	1	0	0	0	0	0	2	?	?	6	?	0	0	1	0	0	0	0	0	1	1	0	0	0
38	M	311	36.8	115	20	124	178	22.85	168	64.5	0	1	0	1	0	0	0	0	0	0	0	1	0	0	0	1	0	0	0	0	0	5	2	Y	4	2	0	0	1	0	0	0	1	0	0	0	0	0	0
34	M	295	36.6	64	18	68	146	20.88	173	62.5	0	0	1	1	0	0	0	0	0	0	0	1	0	0	0	1	0	0	0	0	0	9	3	Y	6	?	0	0	1	0	0	0	1	0	0	0	0	0	0
23	M	682	36.6	94	18	92	133	33.46	172	99	0	1	0	0	1	0	0	1	0	0	0	0	0	0	0	1	0	0	0	0	0	7	2	Y	13	?	0	0	1	0	0	0	1	0	0	0	0	0	0
46	F	296	36.3	87	18	60	88	24.97	155	60	0	1	0	1	0	0	0	1	1	0	0	0	0	0	0	1	0	0	0	0	0	5	3	?	6	?	0	0	1	0	0	0	0	0	1	0	0	0	0
54	F	296	36.7	85	16	62	102	21.46	154	50.9	?	?	?	?	?	?	?	1	1	0	0	0	0	0	0	1	0	0	0	0	0	5	?	?	9	?	0	0	1	0	0	0	0	0	1	0	0	0	0
30	F	296	36.6	68	17	60	94	17.93	157	44.2	?	?	?	?	?	?	?	1	0	0	0	0	0	0	0	1	0	0	0	0	0	7	?	?	9	?	0	1	0	0	0	0	1	0	0	0	0	0	0
41	F	295	36.4	90	19	66	87	17.59	147	38	0	1	0	1	0	0	0	0	0	0	0	1	0	0	0	1	0	0	0	0	0	7	3	?	6	?	0	0	1	0	0	0	1	0	0	0	0	0	0
49	M	295	36.4	102	13	62	110	21.61	168	61	0	1	0	0	1	0	0	1	1	0	0	0	0	0	0	1	0	0	0	0	0	9	?	Y	6	?	1	0	0	0	0	0	?	?	?	?	?	?	?
48	M	295	36.2	100	18	76	119	21.87	167	61	?	?	?	?	?	?	?	1	1	0	0	0	0	0	0	1	0	0	0	0	0	5	?	?	6	?	1	0	0	0	1	0	0	0	1	0	0	0	0
75	M	311	36.2	75	16	63	107	24.02	169.5	69	?	?	?	?	?	?	?	0	0	0	0	1	0	0	0	1	0	0	0	0	0	7	?	?	6	?	0	0	1	0	0	0	0	0	0	0	0	1	0
59	F	296	36.2	94	22	74	107	28.36	158	70.8	1	0	0	1	0	0	0	0	1	0	0	0	0	0	0	1	0	0	0	0	0	5	2	N	6	?	0	0	1	0	0	0	0	1	0	0	0	0	0
45	F	298	36.9	82	20	79	140	23.42	149	52	?	?	?	?	?	?	?	1	0	0	1	0	0	0	0	1	0	0	0	0	0	13	?	?	6	?	0	0	1	0	0	0	0	0	1	0	0	0	0
60	F	295	36.9	96	18	66	96	21.1	157	52	0	1	0	0	1	0	0	1	0	0	0	0	0	0	0	1	0	0	0	0	0	2	3	?	6	?	1	0	0	0	0	0	1	0	0	0	0	0	0
60	F	295	36.4	91	18	89	130	23.87	149	53	?	?	?	?	?	?	?	1	1	0	0	0	0	0	0	1	0	0	0	0	0	2	?	?	6	?	0	0	1	0	0	0	0	1	0	0	0	0	0
42	M	296	36.2	82	20	97	137	23.52	172.5	70	0	1	0	1	0	0	0	1	1	0	0	0	0	0	0	1	0	0	0	0	0	9	2	Y	9	?	0	0	1	0	0	0	0	0	1	0	0	0	0
59	M	296	36.6	83	18	80	108	26.67	162	70	0	0	1	1	0	0	0	1	1	0	0	0	0	0	0	1	0	0	0	0	0	9	3	Y	6	2	0	0	0	0	1	0	0	0	1	0	0	0	0
49	F	295	36.3	89	18	72	103	23.23	158	58	?	?	?	?	?	?	?	1	0	0	0	0	0	0	0	1	0	0	0	0	0	7	?	?	6	?	0	0	1	0	0	0	0	0	1	0	0	0	0
63	F	295	36.6	99	20	86	110	21.86	152	50.5	?	?	?	?	?	?	?	1	1	0	0	0	0	0	0	1	0	0	0	0	0	9	?	?	6	?	1	0	0	0	0	0	0	0	0	0	0	1	0
24	M	296	36.6	94	18	94	153	30.76	172	91	0	1	0	0	0	1	0	1	0	0	0	0	0	0	0	1	0	0	0	0	0	13	1	N	6	1	0	0	0	1	0	0	1	0	0	0	0	0	0
56	M	295	36.5	99	18	87	136	23.94	177	75	1	0	0	1	0	0	0	0	0	0	0	1	0	0	0	1	0	0	0	0	0	11	2	Y	6	?	0	0	0	0	1	0	1	0	0	0	0	0	0
42	M	296	36.5	73	17	91	167	26.4	173	79	?	?	?	?	?	?	?	0	0	0	0	1	0	0	0	1	0	0	0	0	0	7	?	?	5	?	0	0	0	0	1	0	0	0	1	0	0	0	0
51	F	?	36.4	83	17	89	132	18.14	154.5	43.3	0	1	0	1	0	0	0	1	0	0	0	0	0	0	0	1	0	0	0	0	0	5	3	?	6	?	0	1	0	0	0	0	0	0	1	0	0	0	0
60	F	294	35.9	98	18	67	99	17.9	155	43	0	1	0	0	1	0	0	1	1	0	0	0	0	0	0	1	0	0	0	0	0	7	3	?	6	?	0	0	1	0	0	0	0	0	1	0	0	0	0
54	M	296	36.1	76	18	83	130	22.53	180	73	0	1	0	1	0	0	0	1	1	0	0	0	0	0	0	1	0	0	0	0	0	13	1	Y	9	2	0	0	1	0	0	0	1	0	0	0	0	0	0
59	M	294	36	87	20	103	147	24.53	147	53	0	1	0	0	1	1	0	0	1	0	0	0	0	0	0	1	0	0	0	0	0	1	3	N	9	2	0	0	1	0	0	0	1	0	0	0	0	0	0
22	M	295	37.2	82	20	63	101	17.65	170	51	0	1	0	1	0	0	0	1	0	0	0	0	0	0	0	1	0	0	0	0	0	13	3	N	6	?	0	0	1	0	0	0	1	0	0	0	0	0	0
61	F	295	36	110	20	84	118	33.6	151	76.6	0	0	1	1	0	0	0	0	0	0	0	1	0	0	0	1	0	0	0	0	0	5	3	?	6	?	0	1	0	0	0	0	0	1	0	0	0	0	0
34	F	297	36.3	87	18	78	121	22.31	157	55	0	1	0	0	1	0	0	0	0	0	0	1	0	0	0	1	0	0	0	0	0	11	2	?	6	?	0	0	0	1	0	0	1	0	0	0	0	0	0
22	M	318	36.6	78	17	60	112	22.57	171	66	?	?	?	?	?	?	?	1	0	0	0	0	0	0	0	1	0	0	0	0	0	5	?	?	6	?	0	0	0	1	0	0	1	0	0	0	0	0	0
94	M	290	35.5	61	18	71	146	26.91	156	65.5	0	1	0	0	1	0	0	0	0	0	0	1	0	0	0	1	0	0	0	0	0	2	2	Y	14	?	0	0	1	0	0	0	0	1	0	0	0	0	0
95	M	290	36.7	80	17	47	104	16.16	165	44	0	1	0	0	1	0	0	1	0	0	0	0	0	0	0	1	0	0	0	0	0	2	2	Y	14	?	0	0	1	0	0	0	0	1	0	0	0	0	0
67	F	298	35.8	78	19	69	124	22.52	146	48	1	0	0	0	0	0	1	1	1	0	0	0	0	1	0	1	0	0	0	0	0	9	2	?	6	2	0	0	1	0	0	0	0	0	1	0	0	0	0
32	M	295	36.4	117	18	68	137	31.24	158	78	0	1	0	1	0	0	0	1	0	0	0	0	0	0	0	1	0	0	0	0	0	11	2	N	6	?	0	0	1	0	0	0	1	0	0	0	0	0	0
68	M	296	36.9	99	20	74	94	22.94	159	58	0	0	1	1	0	0	0	0	1	0	0	0	0	0	0	1	0	0	0	0	0	2	3	Y	6	?	?	?	?	?	?	?	0	1	0	0	0	0	0
50	F	295	35.9	75	17	95	131	32.89	154	78	0	1	0	0	1	0	0	1	1	0	0	0	0	0	0	1	0	0	0	0	0	2	2	?	6	?	0	0	1	0	0	0	0	0	1	0	0	0	0
45	F	304	36.2	108	18	73	116	17.94	161.5	46.8	0	0	1	0	1	0	0	1	0	0	0	0	0	0	0	1	0	0	0	0	0	5	2	?	6	?	0	0	1	0	0	0	0	0	1	0	0	0	0
74	M	290	36.2	70	17	100	139	20.28	172	60	?	?	?	?	?	?	?	0	0	0	0	1	0	0	0	1	0	0	0	0	0	11	?	?	3	?	0	0	0	1	0	0	0	1	0	0	0	0	0
39	F	295	36.5	91	18	79	133	28.32	157	69.8	0	0	1	1	0	0	0	1	1	0	0	0	0	0	0	1	0	0	0	0	0	13	2	N	9	?	0	0	1	0	0	0	0	0	1	0	0	0	0
64	M	296	35.8	90	19	75	141	29.71	161	77	0	1	0	1	0	0	0	0	0	0	0	1	0	0	0	1	0	0	0	0	0	7	2	Y	4	?	0	0	0	1	0	0	0	1	0	0	0	0	0
42	M	309	36.4	70	20	79	127	25.96	182	86	0	0	1	0	1	0	0	0	0	0	0	1	0	0	0	1	0	0	0	0	0	5	3	Y	13	2	0	0	1	0	0	0	0	1	0	0	0	0	0
34	F	296	36.4	99	18	79	142	22.14	154	52.5	0	0	1	1	0	0	0	1	0	0	0	1	0	0	0	1	0	0	0	0	0	5	3	?	6	2	0	0	1	0	0	0	0	1	0	0	0	0	0
62	M	298	36.4	71	16	75	123	20.44	167	57	0	0	1	1	0	0	0	1	1	0	0	0	0	0	0	1	0	0	0	0	0	2	2	Y	6	?	0	0	1	0	0	0	0	0	1	0	0	0	0
42	M	294	36.5	87	17	84	146	31.93	172.5	95	0	0	1	1	0	0	0	1	1	0	0	1	0	0	0	1	0	0	0	0	0	5	3	Y	6	?	0	0	0	0	1	0	0	1	0	0	0	0	0
26	M	295	36.1	117	19	87	128	24.68	172	73	0	1	0	0	0	1	0	1	0	0	0	0	0	0	0	1	0	0	0	0	0	7	2	N	6	?	0	0	1	0	0	0	1	0	0	0	0	0	0
62	M	296	36.4	69	18	76	126	23.42	164	63	1	0	0	0	1	0	0	0	0	0	0	1	0	0	0	1	0	0	0	0	0	13	2	Y	6	2	0	0	0	0	1	0	0	0	1	0	0	0	0
34	F	296	36.5	88	20	67	118	33.44	160	85.6	?	?	?	?	?	?	?	1	1	0	0	0	0	0	0	1	0	0	0	0	0	11	?	?	6	?	0	0	1	0	0	0	1	0	0	0	0	0	0
46	M	291	36.7	74	16	95	131	24.34	157	60	0	1	0	1	0	0	0	1	1	0	0	0	0	0	0	1	0	0	0	0	0	7	2	Y	9	2	0	0	1	0	0	0	0	0	1	0	0	0	0
66	M	296	36	71	18	74	111	22.22	150	50	?	?	?	?	?	?	?	0	0	0	0	1	0	0	0	1	0	0	0	0	0	2	?	?	6	?	0	0	0	0	1	0	0	0	1	0	0	0	0
39	F	?	36.6	74	18	95	121	19.72	167	55	?	?	?	?	?	?	?	?	?	?	?	?	?	?	?	1	0	0	0	0	0	13	?	?	15	?	0	0	1	0	0	0	1	0	0	0	0	0	0
52	M	295	37.2	93	20	80	139	27.07	158.5	68	0	1	0	0	1	0	0	0	1	0	0	0	0	0	0	1	0	0	0	0	0	5	3	Y	6	2	0	0	1	0	1	0	0	0	1	0	0	0	0
44	M	296	37.2	75	18	89	147	29.93	164.5	81	1	0	0	1	0	0	0	1	0	0	0	0	0	0	0	1	0	0	0	0	0	7	2	N	6	2	0	0	0	0	1	0	1	0	0	0	0	0	0
24	M	299	36.3	79	16	85	121	19.97	179	64	0	1	0	1	0	0	0	0	0	0	0	1	0	0	0	1	0	0	0	0	0	7	2	N	6	?	1	0	0	0	0	0	1	0	0	0	0	0	0
70	M	295	35.9	100	18	67	123	19.49	168	55	?	?	?	?	?	?	?	?	?	?	?	?	?	?	?	?	?	?	?	?	?	?	?	?	?	?	0	0	1	0	1	0	?	?	?	?	?	?	?
57	F	309	36.9	73	18	71	112	22.06	155	53	0	1	0	1	0	0	0	1	1	0	0	0	0	0	0	1	0	0	0	0	0	2	2	N	9	?	0	0	1	0	0	0	0	0	1	0	0	0	0
36	M	?	36.6	99	18	86	128	21.23	155	51	?	?	?	?	?	?	?	0	0	0	0	1	0	0	0	1	0	0	0	0	0	9	?	?	6	?	0	0	0	0	1	0	1	0	0	0	0	0	0
42	M	295	36	85	18	106	134	33.06	176.5	103	?	?	?	?	?	?	?	1	1	0	0	0	0	0	0	1	0	0	0	0	0	5	?	?	6	?	0	0	1	0	0	0	1	0	0	0	0	0	0
61	F	295	36.5	88	18	86	124	26.77	164	72	0	1	0	1	0	0	0	0	0	0	0	1	0	0	0	1	0	0	0	0	0	5	3	?	6	?	0	1	0	0	0	0	0	1	0	0	0	0	0
59	M	?	36.5	76	17	70	117	22.52	149	50	0	1	0	0	1	1	0	0	1	0	0	0	0	0	0	1	0	0	0	0	0	1	3	N	9	2	0	0	1	0	0	0	1	0	0	0	0	0	0
27	F	298	35.6	79	17	61	96	20.7	160	53	?	?	?	?	?	?	?	1	1	0	0	0	0	0	0	1	0	0	0	0	0	9	?	?	6	?	0	0	1	0	0	0	1	0	0	0	0	0	0
48	F	295	36.3	100	20	78	111	15.98	148	35	?	?	?	?	?	?	?	0	1	0	0	1	0	0	0	1	0	0	0	0	0	2	?	?	6	?	0	1	0	0	1	0	0	1	0	0	0	0	0
38	M	292	36.3	85	18	83	120	25.04	166	69	?	?	?	?	?	?	?	0	0	0	0	1	0	0	0	1	0	0	0	0	0	7	?	?	6	?	0	0	0	1	0	0	?	?	?	?	?	?	?
41	F	295	35.8	?	?	?	?	19.44	147	42	0	1	0	1	0	0	0	0	0	0	0	1	0	0	0	1	0	0	0	0	0	7	3	?	6	?	0	0	1	0	0	0	1	0	0	0	0	0	0
21	M	?	36.4	61	16	67	117	27.38	172	81	1	0	0	0	1	0	0	1	1	0	0	0	0	0	0	1	0	0	0	0	0	9	3	N	6	?	0	0	0	0	1	0	1	0	0	0	0	0	0
63	F	290	36.5	62	18	62	126	?	?	?	0	0	1	1	0	0	0	1	1	0	0	0	0	0	0	1	0	0	0	0	0	9	2	?	6	?	0	0	0	1	0	0	0	1	0	0	0	0	0
62	M	296	36.1	73	18	84	120	30.89	173.5	93	0	1	0	1	0	0	0	1	1	0	0	0	0	0	0	1	0	0	0	0	0	13	3	Y	6	?	0	0	1	0	0	0	0	0	1	0	0	0	0
40	M	294	36.3	91	18	90	143	23.15	172	68.5	0	0	1	1	0	0	0	1	1	0	0	0	0	0	0	1	0	0	0	0	0	7	2	Y	13	1	0	0	1	0	0	0	0	0	1	0	0	0	0
95	M	293	36.3	76	20	54	140	18.9	156	46	?	?	?	?	?	?	?	1	0	0	0	0	0	0	0	1	0	0	0	0	0	6	?	?	14	?	0	0	1	0	0	0	0	1	0	0	0	0	0
62	M	296	36.5	95	18	74	143	28.2	162	74	0	1	0	0	1	0	0	1	1	0	0	1	0	0	0	1	0	0	0	0	0	7	2	Y	6	?	0	0	1	0	0	0	0	0	1	0	0	0	0
33	F	296	36.7	89	20	77	113	25.95	159	65.6	0	1	0	1	1	0	0	0	0	0	0	1	0	0	0	1	0	0	0	0	0	7	2	N	6	?	0	1	0	0	0	0	1	0	0	0	0	0	0
42	M	295	36.3	67	17	77	111	21.16	167	59	?	?	?	?	?	?	?	0	0	0	0	1	0	0	0	1	0	0	0	0	0	7	?	?	6	?	1	0	0	0	0	0	1	0	0	0	0	0	0
64	M	295	36.8	67	18	79	132	27.58	161	71.5	0	1	0	0	1	0	0	1	1	0	0	0	0	0	0	1	0	0	0	0	0	13	1	Y	6	?	0	0	1	0	0	0	1	0	0	0	0	0	0
62	M	296	36.9	114	22	84	139	28.83	165	78.5	?	?	?	?	?	?	?	1	1	0	0	0	0	0	0	1	0	0	0	0	0	7	?	?	6	?	0	0	1	0	0	0	0	0	1	0	0	0	0
28	M	295	36.3	74	17	85	138	29.67	159	75	0	1	0	0	0	0	1	0	0	0	0	1	0	0	0	1	0	0	0	0	0	13	3	N	6	?	0	0	1	0	0	0	1	0	0	0	0	0	0
40	F	300	35.7	75	20	90	140	30.48	161	79	?	?	?	?	?	?	?	0	0	0	0	1	0	0	0	1	0	0	0	0	0	2	?	?	6	?	0	0	1	0	0	0	0	0	0	1	0	0	0
31	F	295	36.4	102	20	72	115	35.38	155	85	0	0	1	0	1	0	0	0	0	0	0	1	0	0	0	1	0	0	0	0	0	6	2	?	6	2	0	0	0	1	0	0	1	0	0	0	0	0	0
91	M	298	36.1	105	17	88	171	?	?	65.5	0	0	1	0	0	0	1	1	0	0	0	0	0	0	0	1	0	0	0	0	0	7	2	Y	14	?	0	0	0	1	0	0	0	1	0	0	0	0	0
42	M	305	37	82	16	71	108	26.13	166	72	0	1	0	0	1	0	0	1	1	0	0	0	0	0	0	1	0	0	0	0	0	13	2	Y	6	?	0	0	1	0	0	0	1	0	0	0	0	0	0
42	M	295	36.7	107	18	83	130	33.46	164	90	?	?	?	?	?	?	?	1	1	0	0	0	0	0	0	1	0	0	0	0	0	2	?	?	6	?	0	0	0	0	1	0	1	0	0	0	0	0	0
27	M	312	36.5	90	17	79	137	23.04	166	63.5	?	?	?	?	?	?	?	0	0	0	0	1	0	0	0	?	?	?	?	?	?	13	?	?	6	?	?	?	?	?	?	?	1	0	0	0	0	0	0
35	F	295	36	98	18	77	102	30.48	162	80	?	?	?	?	?	?	?	0	0	0	0	1	0	0	0	1	0	0	0	0	0	13	?	?	6	?	0	0	1	0	0	0	1	0	0	0	0	0	0
89	F	290	35.8	62	18	72	156	19.56	155	47	0	1	0	0	1	0	0	1	0	0	0	0	0	0	0	1	0	0	0	0	0	2	2	?	5	1	0	0	1	0	0	0	0	1	0	0	0	0	0
24	M	292	36.6	92	19	75	119	24.96	171	73	0	0	1	1	0	0	0	1	1	0	0	0	0	0	0	1	0	0	0	0	0	5	3	Y	6	?	0	0	1	0	0	0	1	0	0	0	0	0	0
25	M	296	36.1	97	18	91	133	15.47	178	49	?	?	?	?	?	?	?	0	0	0	0	1	0	0	0	1	0	0	0	0	0	9	?	?	15	?	0	0	1	0	0	0	1	0	0	0	0	0	0
42	M	?	36.5	77	18	89	124	32.51	178	103	0	1	0	0	1	0	0	1	1	0	0	0	0	0	0	1	0	0	0	0	0	5	2	Y	13	2	0	0	0	0	1	0	0	0	1	0	0	0	0
84	F	290	35.9	100	20	77	140	27.7	152	64	0	1	0	0	0	1	0	0	0	0	0	1	0	0	0	1	0	0	0	0	0	1	3	N	6	?	0	0	1	0	0	0	0	1	0	0	0	0	0
34	F	295	36.5	92	18	72	126	23.92	161	62	0	1	0	1	0	0	0	1	1	0	0	0	0	0	0	1	0	0	0	0	0	9	3	?	9	?	0	0	1	0	0	0	1	0	0	0	0	0	0
37	M	294	36.3	102	17	78	134	24.98	168	70.5	?	?	?	?	?	?	?	0	0	0	0	1	0	0	0	1	0	0	0	0	0	5	?	?	6	?	0	0	1	0	1	0	1	0	0	0	0	0	0
51	M	292	36.5	90	18	89	146	23.86	162.5	63	?	?	?	?	?	?	?	0	1	0	0	0	0	0	0	1	0	0	0	0	0	5	?	?	13	?	0	0	1	0	0	0	1	0	0	0	0	0	0
62	F	295	37	73	20	60	118	20.43	158	51	0	0	1	0	0	1	0	1	0	0	0	0	0	0	0	1	0	0	0	0	0	2	3	?	3	2	0	0	1	0	0	0	0	1	0	0	0	0	0
41	M	311	36.4	68	18	73	123	25.93	174	78.5	0	1	0	0	1	0	0	0	0	0	0	1	0	0	0	1	0	0	0	0	0	7	3	Y	9	2	0	0	1	0	0	0	1	0	0	0	0	0	0
69	M	290	35.8	107	18	57	108	23.05	164	62	?	?	?	?	?	?	?	0	0	0	0	1	0	0	0	1	0	0	0	0	0	2	?	?	6	?	0	0	1	0	0	0	0	1	0	0	0	0	0
66	F	296	36.6	69	17	72	131	24.25	154	57.5	0	1	0	0	1	0	0	1	1	0	0	0	0	0	0	1	0	0	0	0	0	5	2	?	6	?	0	0	1	0	0	0	0	1	0	0	0	0	0
62	M	296	36.4	114	18	82	117	23.77	166	65.5	?	?	?	?	?	?	?	?	?	?	?	?	?	?	?	?	?	?	?	?	?	?	?	?	?	?	?	?	?	?	?	?	?	?	?	?	?	?	?
36	F	?	36.4	82	18	80	109	20.55	165.5	56.3	0	1	0	0	1	0	0	1	0	0	0	0	0	0	0	1	0	0	0	0	0	13	2	?	15	2	0	0	1	0	0	0	1	0	0	0	0	0	0
35	M	295	36.2	74	17	73	116	25.91	173.5	78	?	?	?	?	?	?	?	0	0	0	0	1	0	0	0	1	0	0	0	0	0	7	?	?	6	?	0	0	1	0	0	0	1	0	0	0	0	0	0
24	M	299	36.6	89	20	85	135	25.21	169	72	0	1	0	0	1	0	0	1	1	0	0	0	0	0	0	1	0	0	0	0	0	7	3	N	6	?	0	0	0	0	1	0	1	0	0	0	0	0	0
20	M	296	36.4	97	16	66	121	30.88	179.5	99.5	0	1	0	0	1	0	0	1	1	0	0	0	0	0	0	1	0	0	0	0	0	7	2	N	6	?	0	0	1	0	0	0	1	0	0	0	0	0	0
54	F	296	36.4	71	18	88	140	28.82	157.5	71.5	?	?	?	?	?	?	?	1	1	0	0	0	0	0	0	1	0	0	0	0	0	7	?	?	15	?	0	0	0	1	0	0	0	1	0	0	0	0	0
59	F	295	35.9	82	18	75	120	20.96	159	53	1	0	0	0	1	0	0	0	0	0	0	1	0	0	0	1	0	0	0	0	0	5	3	?	6	?	0	0	0	0	1	0	0	1	0	0	0	0	0
27	M	299	36.7	110	18	69	90	37.97	159	96	0	1	0	1	0	0	0	1	1	0	0	1	0	0	0	1	0	0	0	0	0	7	3	N	6	?	0	0	0	0	1	0	1	0	0	0	0	0	0
41	F	295	35.7	103	17	74	102	19.98	145	42	0	1	0	1	0	0	0	0	0	0	0	1	0	0	0	1	0	0	0	0	0	7	3	?	6	?	0	0	1	0	0	0	1	0	0	0	0	0	0
38	F	?	36.5	70	18	65	149	25.56	157	63	?	?	?	?	?	?	?	0	0	0	0	1	0	0	0	0	0	0	0	0	1	9	?	?	6	?	?	?	?	?	?	?	0	0	1	0	0	0	0
38	M	298	36.1	111	18	90	145	?	?	83	?	?	?	?	?	?	?	0	0	0	0	1	0	0	0	0	0	0	0	0	1	7	?	?	6	?	0	1	0	0	0	0	1	0	0	0	0	0	0
[truncated: 738 more columns]
