# Supplementary material for: An analysis of Chinese nursing electronic medical records to predict violence in psychiatric inpatients using text mining and machine learning techniques
Source: PLoS One. 2023 Jun 7;18(6):e0286347. doi: 10.1371/journal.pone.0286347 (PMC10246850; doi:10.1371/journal.pone.0286347)
Supplement: S3 Data — (CSV) [file pone.0286347.s003.csv]

Age	gender	admission diagnosis	body temperature	pulse	respiration	diastolic blood pressure	systolic blood pressure	BMI	height	weight	attitude assessment 01	attitude assessment 02	attitude assessment 03	personality before onset 01	personality before onset 02	before onset Personality 03	Pre-onset Personality 04	Language 1	Language 2	Language 3	Language 4	Language 5	Language 9	Language 10	Language 11	Communication Style 1	Communication Style 2	Communication Style 3	Communication Style 4	Communication Style 6	communication style 7	education level	school grades	service status	occupation	career continuity	economics 1	economics 2	economics 3	economics 4	economics 12	economics 13	marital status 1	marital status 2	marital status 3	marital status 4	marital status 5	marital status 6	marital status 7
89	M	290	36.7	73	18	55	149	23.51	165	64	?	?	?	?	?	?	?	1	1	0	0	0	0	0	0	1	0	0	0	0	0	2	?	?	14	?	0	0	1	0	0	0	0	0	0	0	0	1	0
48	F	296	35.9	60	16	73	102	26.94	148	59	0	1	0	1	0	0	0	1	1	0	0	1	0	0	0	1	0	0	0	0	0	7	2	?	9	2	0	0	1	0	0	0	0	0	1	0	0	0	0
30	F	311	36	97	18	66	100	21.25	160	54.4	?	?	?	?	?	?	?	1	0	0	0	0	0	0	0	1	0	0	0	0	0	11	?	?	6	?	0	0	1	0	0	0	1	0	0	0	0	0	0
44	M	295	36.8	92	18	70	96	23.2	178	73.5	0	1	0	1	0	0	0	0	0	0	0	1	0	0	0	1	0	0	0	0	0	15	3	Y	6	?	1	0	0	0	0	0	1	0	0	0	0	0	0
52	F	295	36.2	87	18	109	138	30.9	137	58	?	?	?	?	?	?	?	1	1	0	0	0	0	0	0	1	0	0	0	0	0	9	?	?	6	?	0	0	1	0	0	0	0	1	0	0	0	0	0
94	F	290	36	67	18	72	156	?	?	50	?	?	?	?	?	?	?	0	1	0	0	0	0	0	0	1	0	0	0	0	0	1	?	?	5	?	0	0	1	0	0	0	0	0	0	0	0	1	0
52	M	295	35.6	92	18	77	113	28.08	174	85	?	?	?	?	?	?	?	1	1	0	0	0	0	0	0	1	0	0	0	0	0	5	?	?	6	?	0	0	1	0	0	0	0	1	0	0	0	0	0
92	M	290	36.1	84	18	98	176	23.42	156	57	0	1	0	0	0	1	0	1	0	0	0	0	0	0	0	1	0	0	0	0	0	6	3	Y	14	?	0	0	1	0	0	0	0	1	0	0	0	0	0
18	M	312	36.2	83	19	62	101	19.74	151	45	?	?	?	?	?	?	?	1	0	0	0	0	0	0	0	1	0	0	0	0	0	2	?	?	6	?	0	0	1	0	0	0	1	0	0	0	0	0	0
35	F	295	36.1	89	17	70	104	29.4	167	82	0	1	0	1	0	0	0	1	0	0	0	0	0	0	0	1	0	0	0	0	0	13	2	N	6	2	0	1	0	0	0	0	1	0	0	0	0	0	0
62	F	295	36.2	67	17	78	113	23.37	152	54	?	?	?	?	?	?	?	?	?	?	?	?	?	?	?	?	?	?	?	?	?	?	?	?	?	?	?	?	?	?	?	?	?	?	?	?	?	?	?
69	F	296	36	57	20	91	146	26.85	155	64.5	?	?	?	?	?	?	?	1	1	0	0	0	0	0	0	1	0	0	0	0	0	5	?	?	6	?	0	0	1	0	0	0	0	1	0	0	0	0	0
51	M	294	35.8	95	16	71	103	26.33	166.5	73	?	?	?	?	?	?	?	1	1	0	0	0	0	0	0	1	0	0	0	0	0	7	?	?	6	?	0	0	0	0	1	0	0	0	1	0	0	0	0
49	M	310	36.4	108	20	60	94	28.71	169	82	?	?	?	?	?	?	?	1	1	0	0	0	0	0	0	1	0	0	0	0	0	5	?	?	6	?	1	0	0	0	1	0	1	0	0	0	0	0	0
50	M	318	36.5	95	19	68	91	20.12	160	51.5	?	?	?	?	?	?	?	1	1	0	0	0	0	0	0	1	0	0	0	0	0	9	?	?	6	?	0	0	0	1	0	0	1	0	0	0	0	0	0
67	F	290	36.8	74	21	71	123	40	150	90	0	1	0	1	0	0	0	1	0	0	0	0	0	0	0	1	0	0	0	0	0	5	3	N	6	1	0	0	0	0	1	0	0	1	0	0	0	0	0
37	M	295	36.3	115	15	83	140	19.75	180	64	0	1	0	0	1	0	0	1	1	0	0	0	0	0	0	1	0	0	0	0	0	9	3	Y	6	1	0	0	1	0	0	0	0	1	0	0	0	0	0
72	M	294	36.5	109	18	77	128	?	?	?	?	?	?	?	?	?	?	0	0	0	0	1	0	0	0	1	0	0	0	0	0	2	?	?	5	?	0	0	1	0	0	0	0	1	0	0	0	0	0
41	M	291	36	79	17	77	118	30.11	163	80	0	1	0	1	0	0	0	0	0	0	0	1	0	0	0	1	0	0	0	0	0	7	2	Y	6	?	0	0	0	0	1	0	0	0	1	0	0	0	0
69	F	296	36.7	87	20	66	133	27.6	153	64.6	0	1	0	0	1	0	0	0	0	0	0	1	0	0	0	1	0	0	0	0	0	2	3	N	6	?	0	0	1	0	0	0	0	0	0	0	0	1	0
38	M	311	36.1	72	18	87	135	24.8	168	70	?	?	?	?	?	?	?	1	1	0	0	0	0	0	0	1	0	0	0	0	0	5	?	?	5	?	?	?	?	?	?	?	1	0	0	0	0	0	0
55	F	296	36.1	94	16	77	126	25.14	154.5	60	?	?	?	?	?	?	?	1	1	0	0	0	0	0	0	1	0	0	0	0	0	7	?	?	6	?	0	0	0	0	1	0	0	0	1	0	0	0	0
35	M	295	36.4	80	20	62	106	21.51	167	60	0	1	0	0	1	0	0	1	1	0	0	0	0	0	0	1	0	0	0	0	0	5	3	Y	6	2	0	1	0	0	0	0	1	0	0	0	0	0	0
48	F	296	36.1	82	20	75	102	24.06	147	52	?	?	?	?	?	?	?	0	0	0	0	1	0	0	0	1	0	0	0	0	0	7	?	?	9	?	0	0	1	0	0	0	0	0	1	0	0	0	0
47	M	295	36.6	93	19	85	125	29	152	67	?	?	?	?	?	?	?	0	0	0	0	1	0	0	0	1	0	0	0	0	0	7	?	?	6	?	0	0	0	0	1	0	1	0	0	0	0	0	0
45	M	308	36.6	99	16	86	123	25.39	160	65	0	1	0	1	0	0	0	1	1	0	0	0	0	0	0	1	0	0	0	0	0	7	3	Y	13	2	0	0	1	0	0	0	0	1	0	0	0	0	0
50	F	296	36.1	76	18	61	100	21.56	164	58	0	1	0	1	0	0	0	0	0	0	0	1	0	0	0	1	0	0	0	0	0	9	2	?	9	2	1	0	0	0	0	0	1	0	0	0	0	0	0
62	F	295	35.8	109	20	71	108	23.31	142	47	?	?	?	?	?	?	?	0	0	0	0	1	0	0	0	1	0	0	0	0	0	7	?	?	7	?	0	0	1	0	0	0	0	1	0	0	0	0	0
54	F	295	35.4	63	18	91	139	25.2	153	59	0	1	0	1	0	0	0	1	1	0	0	0	0	0	0	1	0	0	0	0	0	5	3	?	6	?	0	0	0	0	1	0	0	1	0	0	0	0	0
57	M	295	36.1	79	18	70	126	30.45	170	88	0	1	0	0	0	0	1	1	1	0	0	0	0	0	0	1	0	0	0	0	0	?	?	Y	6	?	0	0	1	0	0	0	0	1	0	0	0	0	0
61	F	295	36.4	120	20	50	89	18.28	150.5	41.4	0	1	0	0	1	0	0	0	1	0	0	0	0	0	0	1	0	0	0	0	0	5	2	?	6	?	0	0	0	0	1	0	0	0	0	0	0	1	0
68	M	296	36.4	101	19	63	97	23.53	161	61	0	1	0	1	0	0	0	0	1	0	0	0	0	0	0	1	0	0	0	0	0	2	3	Y	6	?	?	?	?	?	?	?	0	1	0	0	0	0	0
51	F	296	36.7	98	19	104	124	31.35	144	65	0	1	0	0	1	0	0	1	1	0	0	0	0	0	0	1	0	0	0	0	0	7	3	?	6	?	0	0	1	0	0	0	0	1	0	0	0	0	0
45	F	295	36.1	109	18	90	124	23.47	158	58.6	0	0	1	0	0	1	0	1	1	0	0	1	0	0	0	1	0	0	0	0	0	7	3	N	6	?	0	1	0	0	0	0	0	0	0	1	0	0	0
67	M	295	36.5	73	18	74	103	23.52	155	56.5	0	1	0	1	0	0	0	0	1	0	0	1	0	0	0	1	0	0	0	0	0	2	3	Y	6	?	0	0	0	0	1	0	1	0	0	0	0	0	0
28	M	293	36.7	96	19	80	126	27.43	175	84	0	1	0	0	1	0	0	1	1	0	0	0	0	0	0	1	0	0	0	0	0	13	2	Y	6	?	0	0	1	0	0	0	1	0	0	0	0	0	0
37	F	486	36.3	75	18	73	115	33.37	152.5	77.6	0	1	0	0	1	0	0	0	1	0	0	0	0	0	0	1	0	0	0	0	0	2	3	?	6	?	0	1	0	0	0	0	0	1	0	0	0	0	0
57	M	296	36.7	101	16	89	143	27.66	163	73.5	?	?	?	?	?	?	?	0	0	0	0	1	0	0	0	1	0	0	0	0	0	2	?	?	13	?	0	0	1	0	0	0	0	0	1	0	0	0	0
41	F	295	37.2	95	20	86	131	19.02	145	40	?	?	?	?	?	?	?	0	1	0	0	1	0	0	0	1	0	0	0	0	0	9	?	?	6	?	0	0	1	0	0	0	1	0	0	0	0	0	0
42	M	296	36.1	72	16	98	122	28.4	173	85	?	?	?	?	?	?	?	0	0	0	0	1	0	0	0	1	0	0	0	0	0	7	?	?	5	?	0	0	1	0	0	0	0	0	1	0	0	0	0
47	F	295	36	93	18	64	98	19.56	155	47	0	0	1	0	0	1	0	0	0	0	0	1	0	0	0	1	0	0	0	0	0	11	2	?	6	?	0	0	0	0	1	0	0	0	1	0	0	0	0
34	M	296	36.4	105	18	86	136	27.99	168	79	0	1	0	0	1	0	0	1	1	0	0	0	0	0	0	1	0	0	0	0	0	13	2	Y	6	?	0	0	1	0	0	0	1	0	0	0	0	0	0
59	M	296	36.6	89	17	67	102	26.08	165	71	0	0	1	1	0	0	0	1	1	0	0	0	0	0	0	1	0	0	0	0	0	9	3	Y	6	2	0	0	0	0	1	0	0	0	1	0	0	0	0
47	F	295	36.4	80	17	66	95	22.77	154	54	1	0	0	1	0	0	0	0	0	0	0	1	0	0	0	1	0	0	0	0	0	11	2	?	6	?	0	0	0	0	1	0	0	0	1	0	0	0	0
74	F	295	35.5	100	20	81	133	26.84	147	58	0	1	0	0	1	0	0	0	1	0	0	0	0	0	0	0	0	0	0	0	1	5	2	?	6	?	0	1	0	0	0	0	0	1	0	0	0	0	0
55	M	345	36.5	57	18	86	149	31.12	171	91	0	1	0	1	0	0	0	1	1	0	0	0	0	0	0	1	0	0	0	0	0	7	2	Y	6	?	0	0	1	0	0	0	0	0	1	0	0	0	0
52	F	?	36.1	98	20	69	107	34.24	147	74	1	0	0	0	1	0	0	1	1	0	0	0	0	0	0	1	0	0	0	0	0	2	3	?	6	?	1	0	0	0	1	0	0	0	0	0	0	1	0
62	M	296	36.5	114	14	66	109	26.81	165	73	0	1	1	0	1	1	0	1	1	0	0	1	0	0	0	1	0	0	0	0	0	7	2	Y	6	?	0	0	1	0	0	0	0	0	1	0	0	0	0
46	M	295	36.5	101	18	65	103	36.93	171	108	0	1	0	0	0	0	1	1	1	0	0	0	0	0	0	1	0	0	0	0	0	5	2	Y	6	?	0	0	1	0	0	0	0	0	1	0	0	0	0
62	M	296	36.1	96	18	88	145	32.99	167	92	0	1	0	0	0	0	1	1	1	0	0	0	0	0	0	1	0	0	0	0	0	13	2	Y	6	?	0	0	1	0	0	0	0	0	1	0	0	0	0
59	M	296	35.6	81	18	93	140	18.5	174	56	?	?	?	?	?	?	?	0	0	0	0	1	0	0	0	1	0	0	0	0	0	5	?	?	6	?	0	0	1	0	0	0	0	0	1	0	0	0	0
38	F	294	36	99	18	74	91	23.62	162	62	1	0	0	0	1	0	0	0	0	0	0	1	0	0	0	1	0	0	0	0	0	5	3	?	6	?	0	0	1	0	0	0	0	1	0	0	0	0	0
38	F	319	36.5	79	12	83	130	32.67	150	73.5	0	1	0	0	0	0	1	1	1	0	0	0	0	0	0	1	0	0	0	0	0	7	3	N	6	2	0	0	1	0	0	0	0	1	0	0	0	0	0
55	M	295	36.7	78	18	79	124	25.1	167	70	0	1	0	1	0	0	0	1	1	0	0	0	0	0	0	1	0	0	0	0	0	5	?	Y	6	2	1	0	0	0	1	0	1	0	0	0	0	0	0
68	F	295	36.1	72	18	78	114	28.76	142	58	1	0	0	0	1	0	0	0	0	0	0	1	0	0	0	1	0	0	0	0	0	2	2	?	6	?	0	0	1	0	0	0	0	0	1	0	0	0	0
52	F	296	36.2	97	17	90	134	23.07	152	53.3	1	0	0	1	0	0	0	1	1	0	0	0	0	0	0	1	0	0	0	0	0	9	2	?	6	?	0	0	1	0	0	0	1	0	0	0	0	0	0
40	F	780	36.8	84	18	68	98	27.51	150	61.9	?	?	?	?	?	?	?	1	0	0	0	0	0	0	0	1	0	0	0	0	0	13	?	?	6	?	0	0	0	1	0	0	0	0	1	0	0	0	0
40	M	296	36.4	65	18	75	114	24.16	175	74	1	0	0	0	1	0	0	1	1	0	0	0	0	0	0	1	0	0	0	0	0	9	2	Y	9	2	0	0	1	0	0	0	0	0	1	0	0	0	0
54	F	294	36.4	82	17	82	116	22.32	137.5	42.2	0	1	0	0	1	0	0	0	1	0	0	0	0	0	0	0	0	0	0	0	1	1	3	?	6	?	0	0	0	0	1	0	1	0	0	0	0	0	0
59	F	296	36.2	80	18	74	121	29.1	160	74.5	0	1	0	0	1	0	0	1	1	0	0	0	0	0	0	1	0	0	0	0	0	13	1	?	15	?	0	0	1	0	0	0	1	0	0	0	0	0	0
43	M	295	36.8	54	16	100	151	?	?	87	0	1	0	0	1	0	0	0	0	0	0	1	0	0	0	1	0	0	0	0	0	5	3	Y	6	?	0	1	0	0	0	0	1	0	0	0	0	0	0
78	M	297	36.4	68	17	58	101	15.4	155	37	?	?	?	?	?	?	?	0	1	0	0	0	0	0	0	1	0	0	0	0	0	2	?	?	6	?	1	0	0	0	0	0	0	1	0	0	0	0	0
58	M	575	36.2	105	18	74	104	22.86	175	70	?	?	?	?	?	?	?	0	1	0	0	0	0	0	0	1	0	0	0	0	0	9	?	?	6	?	?	?	?	?	?	?	1	0	0	0	0	0	0
67	F	295	36.2	94	19	80	115	28.13	152	65	?	?	?	?	?	?	?	0	1	0	0	0	0	0	0	1	0	0	0	0	0	7	?	?	6	?	0	0	0	0	1	0	0	1	0	0	0	0	0
45	M	295	37	87	18	122	180	24.39	173	73	0	0	1	0	0	0	1	1	1	0	0	0	0	0	0	1	0	0	0	0	0	5	3	N	6	?	1	0	0	0	0	0	0	0	1	0	0	0	0
60	M	296	35.8	97	18	93	144	24.17	164	65	1	0	0	1	0	0	0	1	1	0	0	0	0	0	0	1	0	0	0	0	0	2	?	Y	13	?	0	0	1	0	0	0	0	1	0	0	1	0	0
36	M	295	36.7	68	16	72	130	22.99	172	68	1	0	0	0	1	0	0	1	1	0	0	0	0	0	0	1	0	0	0	0	0	7	3	Y	6	?	0	0	1	0	0	0	1	0	0	0	0	0	0
64	M	295	36.5	63	18	72	113	26.56	154	63	0	1	0	1	0	0	0	1	1	0	0	0	0	0	0	1	0	0	0	0	0	9	2	Y	6	?	1	0	0	0	1	0	1	0	0	0	0	0	0
90	M	290	36.1	76	18	68	123	?	?	44	0	1	0	0	0	1	0	1	1	0	0	0	0	0	0	1	0	0	0	0	0	6	3	N	14	?	0	0	1	0	0	0	0	1	0	0	0	0	0
35	M	295	36.5	77	16	65	100	23.15	163	61.5	0	1	0	0	0	1	0	1	0	0	0	1	0	0	0	1	0	0	0	0	0	5	3	N	6	?	0	1	0	0	0	0	1	0	0	0	0	0	0
50	F	295	35.9	76	17	88	121	24.73	145	52	?	?	?	?	?	?	?	1	1	0	0	0	0	0	0	1	0	0	0	0	0	13	?	?	3	?	0	0	0	1	0	0	1	0	0	0	0	0	0
54	M	295	36.3	84	18	90	126	20.15	174	61	?	?	?	?	?	?	?	1	1	0	0	0	0	0	0	1	0	0	0	0	0	5	?	?	5	?	0	0	1	0	0	0	0	0	1	0	0	0	0
57	M	295	36.7	103	19	80	155	32.15	171	94	0	1	0	0	1	0	0	1	1	0	0	0	0	0	0	1	0	0	0	0	0	7	3	N	6	?	0	0	0	0	1	0	1	0	0	0	0	0	0
60	M	296	36.8	74	17	92	155	20.08	164	54	0	0	1	0	1	0	0	1	0	0	0	0	0	0	0	1	0	0	0	0	0	5	3	Y	6	?	0	0	1	0	0	0	0	1	0	0	0	0	0
49	F	296	35.8	87	18	81	117	32.87	156	80	1	0	0	1	0	0	0	1	1	0	0	0	0	0	0	1	0	0	0	0	0	9	2	?	6	?	0	0	1	0	0	0	1	0	0	0	0	0	0
56	M	296	36.6	77	19	82	139	23.73	159	60	?	?	?	?	?	?	?	0	1	0	0	0	0	0	0	1	0	0	0	0	0	7	?	?	13	?	0	0	1	0	0	0	0	1	0	0	0	0	0
15	M	295	36.4	85	18	78	127	27.1	163	72	?	?	?	?	?	?	?	1	0	0	0	0	0	0	0	1	0	0	0	0	0	5	?	?	6	?	0	0	1	0	0	0	1	0	0	0	0	0	0
41	M	295	36.4	77	18	99	148	30.67	176	95	0	1	0	0	1	0	0	0	0	0	0	1	0	0	0	1	0	0	0	0	0	9	2	N	6	2	0	0	0	0	1	0	1	0	0	0	0	0	0
56	M	294	36.2	72	16	79	96	21.3	152	49.2	?	?	?	?	?	?	?	1	0	0	0	0	0	0	0	1	0	0	0	0	0	5	?	?	6	?	0	0	0	0	1	0	0	0	1	0	0	0	0
42	M	?	36.8	99	18	95	125	36.44	164	98	0	1	0	1	0	0	0	1	1	0	0	0	0	0	0	1	0	0	0	0	0	2	2	Y	6	?	0	0	0	0	1	0	1	0	0	0	0	0	0
44	M	298	36.3	98	18	79	110	30.11	163	80	0	0	1	0	0	0	1	1	1	0	0	0	0	0	0	1	0	0	0	0	0	?	?	?	?	?	?	?	?	?	?	?	?	?	?	?	?	?	?
44	F	296	36.5	86	18	74	100	25.73	169	73.5	?	?	?	?	?	?	?	?	?	?	?	?	?	?	?	?	?	?	?	?	?	?	?	?	?	?	?	?	?	?	?	?	?	?	?	?	?	?	?
55	M	296	36.4	87	18	85	125	34.4	178	109	0	1	0	1	0	0	0	1	1	0	0	0	0	0	0	1	0	0	0	0	0	9	2	N	6	?	0	1	0	0	0	0	1	0	0	0	0	0	0
80	M	297	35.8	93	17	64	101	22.95	161	59.5	?	?	?	?	?	?	?	1	1	0	0	0	0	0	0	1	0	0	0	0	0	2	?	?	3	?	?	?	?	?	?	?	0	1	0	0	0	0	0
33	M	298	36	63	18	100	146	26.37	172	78	0	1	0	1	0	0	0	0	0	0	0	1	0	0	0	1	0	0	0	0	0	5	3	Y	6	?	0	0	1	0	0	0	1	0	0	0	0	0	0
55	F	295	36	98	14	70	131	28.44	150	64	?	?	?	?	?	?	?	0	0	0	0	1	0	0	0	1	0	0	0	0	0	9	?	?	6	?	0	0	0	0	1	0	0	0	0	0	0	1	0
44	F	?	36.6	73	18	64	109	36.57	161	94.8	0	1	1	0	1	0	1	1	1	0	0	0	0	0	0	1	0	0	0	0	0	11	2	N	5	2	0	0	1	0	0	0	0	0	0	0	0	1	0
49	M	291	36.1	75	18	62	105	21.05	166	58	0	1	0	1	0	0	0	0	1	0	0	0	0	0	0	1	0	0	0	0	0	11	?	Y	6	2	0	0	1	0	0	0	0	0	1	0	0	0	0
35	F	295	36.2	77	19	78	133	30.84	158	77	0	0	1	0	1	0	0	1	0	0	0	0	0	0	0	1	0	0	0	0	0	13	3	?	6	2	0	0	0	0	1	0	1	0	0	0	0	0	0
52	M	295	35.8	60	18	62	107	22.41	165	61	0	0	1	0	1	0	0	0	0	0	0	1	0	0	0	1	0	0	0	0	0	7	2	Y	13	2	0	0	1	0	0	0	1	0	0	0	0	0	0
67	F	297	35.9	97	18	61	91	19.59	149	43.5	0	0	1	0	0	1	0	0	0	0	0	1	0	0	0	1	0	0	0	0	0	13	1	?	6	?	0	0	0	0	1	0	0	0	1	0	0	0	0
44	F	295	36.6	82	20	87	122	42.04	155	101	0	1	0	0	1	0	0	0	1	0	0	0	0	0	0	?	?	?	?	?	?	7	2	?	6	?	0	0	0	0	1	0	1	0	0	0	0	0	0
62	M	296	36	109	19	75	127	28.52	168	80.5	0	1	0	0	1	1	0	1	1	0	0	1	0	0	0	1	0	0	0	0	0	7	2	Y	6	?	0	0	1	0	0	0	0	0	1	0	0	0	0
65	F	300	36.6	73	16	69	112	17.85	157	44	1	0	0	0	1	0	0	1	0	0	0	0	0	0	0	1	0	0	0	0	0	2	1	?	6	?	0	0	0	1	0	0	0	1	0	0	0	0	0
27	M	299	36.3	77	17	59	100	35.3	157	87	0	1	0	1	0	0	0	1	1	0	0	1	0	0	0	1	0	0	0	0	0	7	3	N	6	?	0	0	0	0	1	0	1	0	0	0	0	0	0
56	M	295	36.6	70	18	68	107	20.45	161	53	0	0	1	0	1	0	0	1	0	0	0	0	0	0	0	0	0	0	1	0	0	5	2	Y	6	1	0	0	0	0	1	0	0	0	1	0	0	0	0
66	F	298	36.7	93	18	59	89	16.01	152	37	?	?	?	?	?	?	?	?	?	?	?	?	?	?	?	?	?	?	?	?	?	?	?	?	?	?	?	?	?	?	?	?	?	?	?	?	?	?	?
51	F	296	36.9	84	16	74	112	27.19	151	62	0	1	0	1	0	0	0	0	0	0	0	1	0	0	0	1	0	0	0	0	0	5	2	?	7	1	0	0	1	0	0	0	0	0	0	0	0	1	0
33	F	296	36	77	18	65	107	27.58	161	71.5	?	?	?	?	?	?	?	0	0	0	0	1	0	0	0	1	0	0	0	0	0	9	?	?	4	?	0	1	0	0	0	0	1	0	0	0	0	0	0
45	M	296	36.3	93	16	68	106	24.06	165	65.5	?	?	?	?	?	?	?	0	0	0	0	1	0	0	0	1	0	0	0	0	0	15	?	?	6	?	0	0	0	1	0	0	1	0	0	0	0	0	0
42	M	296	36.8	79	18	89	130	25.31	171	74	0	1	0	0	1	0	0	1	1	0	0	0	0	0	0	1	0	0	0	0	0	5	3	Y	13	?	0	0	1	0	0	0	0	1	0	0	0	0	0
57	M	295	36	99	18	83	171	29.34	162	77	?	?	?	?	?	?	?	1	1	0	0	0	0	0	0	1	0	0	0	0	0	5	?	?	6	?	?	?	?	?	?	?	1	0	0	0	0	0	0
22	M	298	36.5	79	16	74	133	30.69	175	94	0	1	1	0	0	0	1	1	1	0	0	0	0	0	0	1	0	0	0	0	0	7	2	N	6	?	0	0	1	0	0	0	1	0	0	0	0	0	0
40	F	296	36	75	18	60	107	23.28	148	51	0	1	0	1	0	0	0	0	0	0	0	1	0	0	0	1	0	0	0	0	0	9	2	N	9	1	0	0	1	0	0	0	0	0	1	0	0	0	0
38	F	296	36.1	78	18	81	126	38.81	148	85	0	0	1	0	0	1	0	0	0	0	0	1	0	0	0	0	0	0	0	0	1	5	2	N	6	?	0	0	1	0	0	0	0	1	0	0	0	0	0
69	F	296	36.2	98	19	74	161	27.53	156	67	?	?	?	?	?	?	?	0	0	0	0	1	0	0	0	1	0	0	0	0	0	5	?	?	6	?	1	0	0	0	1	0	0	0	1	0	0	0	0
42	F	295	35.7	93	18	71	112	24.22	160	62	0	0	1	0	0	0	1	0	0	0	0	1	0	0	0	1	0	0	0	0	0	11	?	?	6	?	0	0	1	0	0	0	0	0	1	0	0	0	0
43	M	780	36.7	98	18	79	133	27.55	165	75	0	0	1	1	0	0	0	1	1	0	0	0	0	0	0	1	0	0	0	0	0	13	1	Y	13	?	0	0	1	0	0	0	0	0	1	0	0	0	0
44	F	305	36.5	82	14	94	141	22.33	157.5	55.4	1	0	0	1	0	0	0	1	1	0	0	0	0	0	0	1	0	0	0	0	0	2	3	?	6	1	0	0	1	0	0	0	0	0	0	0	0	0	1
48	M	311	36	70	18	84	120	28.41	174	86	?	?	?	?	?	?	?	0	0	0	0	1	0	0	0	1	0	0	0	0	0	7	?	?	6	?	0	0	1	0	0	0	0	1	0	0	0	0	0
43	M	295	36.3	78	18	63	97	19.6	173.5	59	0	1	0	0	1	0	0	0	0	0	0	1	0	0	0	1	0	0	0	0	0	9	2	Y	6	?	1	0	0	0	1	0	1	0	0	0	0	0	0
59	M	296	36.2	61	16	70	120	26.42	174	80	?	?	?	?	?	?	?	1	1	0	0	0	0	0	0	1	0	0	0	0	0	7	?	?	14	?	0	0	1	0	0	0	0	1	0	0	0	0	0
19	M	295	36.4	98	18	85	145	30.69	175	94	0	1	0	0	1	0	0	1	0	0	0	0	0	0	0	1	0	0	0	0	0	7	3	N	6	?	0	0	1	0	0	0	1	0	0	0	0	0	0
45	F	295	36.3	88	18	75	108	23.93	155	57.5	0	0	1	0	0	1	0	1	1	0	0	1	0	0	0	1	0	0	0	0	0	7	3	N	6	?	0	1	0	0	0	0	0	0	0	1	0	0	0
30	F	295	36.4	85	18	91	114	31.62	163	84	0	1	0	1	0	0	0	0	0	0	0	1	0	0	0	1	0	0	0	0	0	13	2	?	6	?	0	0	0	1	1	0	1	0	0	0	0	0	0
43	M	300	35.8	79	16	83	131	21.37	171	62.5	1	0	0	1	0	0	0	0	1	0	0	0	0	0	0	1	0	0	0	0	0	5	3	Y	13	?	0	0	1	0	0	0	0	0	1	0	0	0	0
35	M	295	36.5	71	18	70	111	20.26	167	56.5	0	1	0	0	1	0	0	1	1	0	0	0	0	0	0	1	0	0	0	0	0	5	3	Y	6	2	0	1	0	0	0	0	1	0	0	0	0	0	0
42	F	296	36.4	82	18	62	122	21.76	159	55	1	0	0	0	0	1	0	0	0	0	0	1	0	0	0	1	0	0	0	0	0	11	2	?	9	1	0	0	1	0	0	0	1	0	0	0	0	0	0
60	M	295	36.1	70	17	62	76	21.12	165	57.5	?	?	?	?	?	?	?	0	0	0	0	1	0	0	0	1	0	0	0	0	0	5	?	?	6	?	0	0	0	0	1	0	1	0	0	0	0	0	0
65	F	296	36.3	98	17	66	120	26.49	153	62	0	1	0	0	0	1	0	1	1	0	0	0	0	0	0	1	0	0	0	0	0	7	2	N	6	?	0	0	0	0	1	0	1	0	0	0	0	0	0
37	F	295	36.4	94	17	69	85	26.84	158	67	1	0	0	0	1	0	0	1	0	0	0	0	0	0	0	1	0	0	0	0	0	13	2	?	6	?	0	1	0	0	0	0	1	0	0	0	0	0	0
53	M	?	36.5	93	19	83	134	22.2	175	68	0	1	0	0	1	0	0	1	1	0	0	0	0	0	0	1	0	0	0	0	0	9	3	N	6	?	0	0	1	0	0	0	1	0	0	0	0	0	0
63	F	295	36.4	81	18	65	109	18.31	158.5	46	0	1	0	0	0	1	0	0	0	0	0	1	0	0	0	1	0	0	0	0	0	5	3	?	6	?	0	0	1	0	0	0	1	0	0	0	0	0	0
40	F	295	36.8	122	18	87	108	23.87	149	53	?	?	?	?	?	?	?	1	0	0	0	0	0	0	0	1	0	0	0	0	0	13	?	?	6	?	0	0	0	1	0	0	0	0	1	0	0	0	0
42	M	343	35.7	88	16	65	96	29.92	162.5	79	?	?	?	?	?	?	?	1	1	0	0	0	0	0	0	1	0	0	0	0	0	9	?	?	6	?	0	0	1	0	0	0	1	0	0	0	0	0	0
69	F	296	36.4	70	19	97	138	26.74	157	65.9	1	0	0	0	1	0	0	1	1	0	0	0	0	0	0	1	0	0	0	0	0	5	3	?	6	?	0	0	1	0	0	0	0	1	0	0	0	0	0
32	F	295	36.2	73	17	56	98	20.39	152	47.1	1	0	0	0	1	0	0	1	0	0	0	0	0	0	0	1	0	0	0	0	0	9	3	?	6	?	0	0	1	0	0	0	1	0	0	0	0	0	0
40	M	295	36.7	98	22	86	135	24.61	165	67	0	1	0	0	1	0	0	0	0	0	0	1	0	0	0	1	0	0	0	0	0	13	?	Y	6	?	0	0	1	0	0	0	1	0	0	0	0	0	0
77	F	296	36.6	94	20	82	126	32.31	144	67	?	?	?	?	?	?	?	0	0	0	0	1	0	0	0	1	0	0	0	0	0	1	?	?	3	?	0	0	0	0	1	0	0	0	0	0	0	1	0
60	M	295	36.6	60	18	90	128	24	175	73.5	0	0	1	0	1	0	0	0	0	0	0	1	0	0	0	1	0	0	0	0	0	9	3	Y	9	2	0	1	0	0	0	0	0	1	0	0	0	0	0
70	F	300	35.8	90	17	68	121	22.49	143	46	?	?	?	?	?	?	?	1	1	0	0	0	0	0	0	1	0	0	0	0	0	1	?	?	7	?	1	0	0	0	0	0	0	1	0	0	0	0	0
78	F	295	36.4	57	17	80	163	24.49	145	51.5	1	0	0	0	1	0	0	1	0	0	0	0	0	0	0	1	0	0	0	0	0	?	?	?	?	?	?	?	?	?	?	?	?	?	?	?	?	?	?
69	M	780	35.8	73	17	73	111	19.62	162	51.5	1	0	0	0	1	0	0	0	0	0	0	1	0	0	0	1	0	0	0	0	0	5	2	Y	10	1	0	0	1	0	0	0	0	1	0	0	0	0	0
59	F	295	36.4	64	18	55	91	19.63	158	49	?	?	?	?	?	?	?	0	0	0	0	1	0	0	0	1	0	0	0	0	0	9	?	?	6	?	0	0	1	0	0	0	0	0	1	0	0	0	0
33	F	294	36.6	85	18	86	108	29.27	165	79.7	?	?	?	?	?	?	?	1	0	0	0	0	0	0	0	1	0	0	0	0	0	9	?	?	6	?	0	0	1	0	0	0	1	0	0	0	0	0	0
41	M	296	36.3	62	18	69	122	33.41	176	103.5	0	1	0	0	0	0	1	1	1	0	0	0	0	0	0	1	0	0	0	0	0	5	2	Y	13	?	0	0	0	1	0	0	1	0	0	0	0	0	0
37	F	296	36.6	66	19	88	126	33.89	156.5	83	0	1	0	0	1	0	0	1	0	0	0	0	0	0	0	1	0	0	0	0	0	13	?	?	9	1	0	0	0	1	0	0	1	0	0	0	0	0	0
38	F	295	35.6	80	20	66	100	27.69	159	70	0	1	0	1	0	0	0	1	1	0	0	0	0	0	0	1	0	0	0	0	0	7	3	N	9	2	0	0	0	0	1	0	1	0	0	0	0	0	0
38	F	295	36	95	18	79	102	25.64	158	64	1	0	0	1	0	0	0	1	1	0	0	0	0	0	0	1	0	0	0	0	0	7	3	N	6	2	0	0	0	0	1	0	1	0	0	0	0	0	0
65	F	296	36.4	82	17	60	127	27.36	158	68.3	0	0	1	0	1	0	0	0	0	0	0	1	0	0	0	1	0	0	0	0	0	13	1	?	3	?	0	0	1	0	0	0	0	1	0	0	0	0	0
20	F	298	36.6	110	22	71	88	20	150	45	?	?	?	?	?	?	?	1	1	0	0	0	0	1	0	1	0	0	0	0	0	5	?	?	6	?	0	0	1	0	0	0	1	0	0	0	0	0	0
67	F	296	36.9	100	18	78	137	21.26	162	55.8	0	0	1	0	1	0	0	0	1	0	0	0	0	0	0	1	0	0	0	0	0	1	3	N	6	?	0	0	1	0	0	0	0	1	0	0	0	0	0
57	M	294	36.4	86	18	79	120	24.67	154	58.5	0	1	0	0	1	0	0	1	1	0	0	0	0	0	0	1	0	0	0	0	0	7	3	N	6	2	0	0	1	0	0	0	1	0	0	0	0	0	0
60	F	295	36.4	86	18	72	104	21	148	46	0	1	0	1	0	0	0	1	1	0	0	0	0	0	0	1	0	0	0	0	0	11	?	N	6	?	0	0	1	0	0	0	1	0	0	0	0	0	0
39	M	317	36.8	100	20	75	137	19.96	166	55	?	?	?	?	?	?	?	0	0	0	0	1	0	0	0	1	0	0	0	0	0	9	?	?	6	?	1	0	0	0	0	0	1	0	0	0	0	0	0
41	M	304	36.5	95	20	89	133	24.34	172	72	?	?	?	?	?	?	?	0	0	0	0	1	0	0	0	1	0	0	0	0	0	7	?	?	13	?	0	0	0	1	0	0	1	0	0	0	0	0	0
44	M	295	36.4	69	16	65	101	28.36	161	73.5	0	1	0	0	0	1	0	0	0	0	0	1	0	0	0	1	0	0	0	0	1	7	3	Y	6	?	0	1	0	0	0	0	0	0	0	0	1	0	0
34	F	295	36.4	113	19	64	101	16.94	163	45	?	?	?	?	?	?	?	1	1	0	0	0	0	0	0	1	0	0	0	0	0	5	?	?	15	?	0	0	1	0	0	0	0	0	0	0	0	0	1
64	F	296	36.4	68	20	90	126	23.96	151.5	55	?	?	?	?	?	?	?	1	1	0	0	0	0	0	0	1	0	0	0	0	0	9	?	?	6	?	0	0	0	1	0	0	0	0	1	0	0	0	0
77	F	296	36.1	86	20	65	114	21.93	154	52	1	0	0	1	0	0	0	0	1	0	0	0	0	0	0	1	0	0	0	0	0	2	2	N	14	?	0	0	1	0	0	0	0	1	0	0	0	1	0
65	M	294	36.2	75	20	59	111	29.55	163	78.5	?	?	?	?	?	?	?	0	0	0	0	1	0	0	0	1	0	0	0	0	0	5	?	?	6	?	?	?	?	?	?	?	0	1	0	0	0	0	0
36	M	298	36.7	89	18	85	128	24.02	164.5	65	1	0	0	0	1	0	0	0	0	0	0	1	0	0	0	1	0	0	0	0	0	5	2	Y	13	1	0	0	1	0	0	0	1	0	0	0	0	0	0
58	M	295	36.2	90	19	60	118	18.1	162	47.5	0	1	0	0	0	1	0	?	?	?	?	?	?	?	?	0	0	0	0	0	1	5	3	N	?	?	1	0	0	0	1	0	1	0	0	0	0	0	0
36	M	295	36.5	98	18	78	127	27.87	171	81.5	0	1	0	0	1	0	0	1	1	0	0	0	0	0	0	1	0	0	0	0	0	5	2	N	6	?	0	0	1	0	0	0	1	0	0	0	0	0	0
85	M	298	35.5	81	16	93	136	24.77	155	59.5	0	0	1	0	0	1	0	1	0	0	0	0	0	0	0	1	0	0	0	0	0	1	3	Y	5	?	0	1	0	0	0	0	0	1	0	0	0	0	0
43	M	311	36.4	112	15	77	120	30.47	168	86	?	?	?	?	?	?	?	?	?	?	?	?	?	?	?	?	?	?	?	?	?	?	?	?	?	?	?	?	?	?	?	?	?	?	?	?	?	?	?
47	M	?	36.7	88	19	92	132	20.32	166	56	?	?	?	?	?	?	?	1	1	0	0	0	0	0	0	1	0	0	0	0	0	5	?	?	6	?	0	0	0	0	1	0	1	0	0	0	0	0	0
32	F	295	36.9	83	18	57	97	30.55	155	73.4	1	0	0	0	1	0	0	1	1	0	0	0	0	0	0	1	0	0	0	0	0	9	2	?	15	?	0	0	1	0	0	0	1	0	0	0	0	0	0
53	M	296	36.7	75	19	73	114	22.37	151	51	0	1	0	0	1	0	0	1	1	0	0	1	0	0	0	1	0	0	0	0	0	9	2	Y	6	2	1	0	0	0	0	0	0	1	0	0	0	0	0
18	M	295	36.1	102	20	86	121	25.35	172	75	?	?	?	?	?	?	?	0	0	0	0	1	0	0	0	1	0	0	0	0	0	5	?	?	6	?	0	0	1	0	0	0	1	0	0	0	0	0	0
56	F	276	36.8	107	24	83	125	25.39	154.5	60.6	?	?	?	?	?	?	?	1	1	0	0	0	0	0	0	1	0	0	0	0	0	5	?	?	6	?	0	0	0	0	1	0	0	0	1	0	0	0	0
37	F	296	36.6	90	19	90	134	34.35	157.5	85.2	0	1	0	0	1	0	0	1	0	0	0	0	0	0	0	1	0	0	0	0	0	13	?	?	9	1	0	0	0	1	0	0	1	0	0	0	0	0	0
30	M	292	36.7	76	18	85	146	24.91	170	72	?	?	?	?	?	?	?	1	1	0	0	0	0	0	0	1	0	0	0	0	0	7	?	?	6	?	0	0	1	0	0	0	1	0	0	0	0	0	0
44	F	295	35.8	95	19	91	123	23.8	164	64	0	1	0	0	1	1	0	1	1	0	0	0	0	0	0	1	0	0	0	0	0	7	2	N	6	?	0	0	0	0	1	0	0	1	0	0	0	0	0
45	F	295	36.1	81	20	75	108	27.39	161	71	0	0	1	0	1	0	0	1	1	0	0	0	0	0	0	1	0	0	0	0	0	7	2	?	6	?	0	0	1	0	0	0	0	0	1	0	0	0	0
98	M	311	36.9	72	17	65	140	21.48	160	55	?	?	?	?	?	?	?	?	?	?	?	?	?	?	?	?	?	?	?	?	?	?	?	?	?	?	?	?	?	?	?	?	?	?	?	?	?	?	?
48	M	296	36.2	92	18	67	114	29.4	167	82	?	?	?	?	?	?	?	?	?	?	?	?	?	?	?	?	?	?	?	?	?	?	?	?	?	?	?	?	?	?	?	?	?	?	?	?	?	?	?
45	F	296	36.3	86	18	82	134	22.31	158	55.7	0	1	0	1	0	0	0	0	0	0	0	1	1	1	0	1	0	0	0	0	0	15	1	N	6	?	0	0	1	0	0	0	0	1	0	0	1	0	0
71	M	295	36.9	91	19	63	106	19.83	165	54	0	1	0	1	0	0	0	1	0	0	0	0	0	0	0	1	0	0	0	0	0	7	1	Y	6	?	0	0	1	0	0	0	0	0	1	0	0	0	0
21	F	?	36.9	76	20	54	100	18.9	161	49	?	?	?	?	?	?	?	1	1	0	0	0	0	0	0	1	0	0	0	0	0	13	?	?	6	?	0	0	1	0	0	0	1	0	0	0	0	0	0
41	M	295	36.3	98	18	71	100	29.02	165	79	0	1	0	0	0	1	0	0	0	0	0	1	0	0	0	1	0	0	0	0	0	5	2	Y	6	?	0	1	0	0	0	0	1	0	0	0	0	0	0
30	F	295	35.7	87	20	62	96	32.35	164	87	?	?	?	?	?	?	?	0	0	0	0	1	0	0	0	1	0	0	0	0	0	13	?	?	6	?	0	0	0	1	1	0	1	0	0	0	0	0	0
42	M	291	36.8	89	20	83	118	?	?	71	1	0	0	0	1	0	0	1	1	0	0	0	0	0	0	1	0	0	0	0	0	13	2	Y	6	?	0	0	1	0	0	0	1	0	0	0	0	0	0
43	F	295	36.5	88	18	66	95	17.47	164	47	0	1	0	?	?	?	?	0	0	0	0	1	0	0	0	1	0	0	0	0	0	13	2	?	6	?	0	0	1	0	0	0	1	0	0	0	0	0	0
51	F	?	36.5	75	18	68	105	29.01	157	71.5	?	?	?	?	?	?	?	1	1	0	0	0	0	0	0	1	0	0	0	0	0	5	?	?	6	?	0	0	1	0	0	0	1	0	0	0	0	0	0
32	F	309	36.7	63	22	108	130	14.68	163	39	0	0	1	0	0	0	1	1	1	0	0	0	0	0	0	1	0	0	0	0	0	5	3	?	9	?	0	0	1	0	0	0	1	0	0	0	0	0	0
29	M	295	36.7	70	18	74	117	?	?	?	0	1	0	0	1	0	0	1	1	0	0	0	0	0	0	1	0	0	0	0	0	9	3	Y	6	?	0	1	0	0	0	0	1	0	0	0	0	0	0
52	M	?	36.9	86	18	87	118	20.98	176	65	1	0	0	1	0	0	0	1	1	0	0	0	0	0	0	1	0	0	0	0	0	11	2	Y	15	1	0	0	1	0	0	0	0	1	0	0	0	0	0
40	F	295	36.5	75	18	52	98	23.59	162	61.9	0	0	1	1	0	0	0	0	1	0	0	0	0	0	0	1	0	0	0	0	0	15	1	?	6	2	0	0	1	0	0	0	1	0	0	0	0	0	0
67	M	294	36.5	72	17	90	140	28.62	163.5	76.5	?	?	?	?	?	?	?	0	0	0	0	1	0	0	0	1	0	0	0	0	0	2	?	?	6	?	0	0	1	0	0	0	0	0	0	0	0	1	0
72	M	295	36	76	18	69	108	26.08	165	71	0	1	0	1	0	0	0	1	0	0	0	0	0	0	0	1	0	0	0	0	0	2	3	Y	6	?	0	0	1	0	0	0	0	1	0	0	0	0	0
44	F	?	36.6	94	19	74	133	38.13	160	97.6	0	1	1	0	1	0	1	1	1	0	0	0	0	0	0	1	0	0	0	0	0	11	2	N	5	2	0	0	1	0	0	0	0	0	0	0	0	1	0
36	F	296	36.2	110	18	65	99	19.47	157	48	0	1	0	0	0	1	0	0	0	0	0	1	0	0	0	1	0	0	0	0	0	9	3	?	6	?	0	0	0	0	1	0	1	0	0	0	0	0	0
36	F	295	36.4	75	18	78	103	24.56	151	56	?	?	?	?	?	?	?	1	0	0	0	0	0	0	0	1	0	0	0	0	0	5	?	?	6	?	0	1	0	0	0	0	1	0	0	0	0	0	0
60	M	294	36.6	66	19	53	109	26.61	169	76	0	1	0	1	0	0	0	1	1	0	0	0	0	0	0	1	0	0	0	0	0	11	2	Y	6	2	0	0	1	0	0	0	0	1	0	0	0	0	0
48	F	295	36.5	64	16	86	128	25.46	161	66	?	?	?	?	?	?	?	0	0	0	0	1	0	0	0	1	0	0	0	0	0	13	?	?	6	?	0	0	1	0	0	0	1	0	0	0	0	0	0
53	F	295	36.3	95	18	76	111	29.05	149	64.5	0	1	0	0	1	1	0	1	1	0	0	0	0	0	0	1	0	0	0	0	0	2	3	?	6	2	0	0	1	0	0	0	1	0	0	0	0	0	0
71	M	295	35.9	74	18	83	158	23.05	162	60.5	0	0	1	0	0	1	0	1	0	0	0	0	0	0	0	1	0	0	0	0	0	15	1	Y	6	?	0	0	1	0	0	0	0	0	1	0	0	0	0
38	M	296	36.9	82	19	83	120	27.46	179	88	?	?	?	?	?	?	?	1	1	0	0	0	0	0	0	1	0	0	0	0	0	5	?	?	13	?	0	0	1	0	0	0	1	0	0	0	0	0	0
68	F	295	36	76	18	75	102	30.75	142	62	?	?	?	?	?	?	?	1	1	0	0	0	0	0	0	1	0	0	0	0	0	2	?	?	6	?	0	0	1	0	0	0	0	0	1	0	0	0	0
95	M	290	36.1	70	18	68	140	23.81	162	62.5	0	1	0	0	1	0	0	1	0	0	0	0	0	0	0	1	0	0	0	0	0	1	?	Y	14	?	0	0	1	0	0	0	0	0	1	0	0	0	0
42	F	299	36.4	76	18	54	78	23.55	139	45.5	1	0	0	1	0	0	0	0	1	0	0	0	0	0	0	1	0	0	0	0	0	5	3	N	7	1	0	0	1	0	0	0	0	0	1	0	0	0	0
50	F	296	36.6	87	18	77	108	29.56	146	63	0	1	0	1	0	0	0	0	0	0	0	1	0	0	0	1	0	0	0	0	0	9	2	?	6	?	0	0	1	0	0	0	0	0	0	0	1	0	0
69	M	296	36.4	68	18	55	87	16.77	162	44	1	0	0	0	1	0	0	0	0	0	0	1	0	0	0	1	0	0	0	0	0	5	2	Y	10	1	0	0	1	0	0	0	0	1	0	0	0	0	0
34	F	296	35.9	92	18	79	108	26.22	168	74	1	0	0	1	0	0	0	1	0	0	0	0	0	0	0	1	0	0	0	0	0	13	1	N	6	2	0	0	1	0	0	0	1	0	0	0	0	0	0
55	M	295	36.3	77	16	66	111	26.73	173	80	?	?	?	?	?	?	?	1	1	0	0	0	0	0	0	1	0	0	0	0	0	7	?	?	6	?	0	0	0	0	1	0	0	0	1	0	0	0	0
63	M	290	36.7	62	17	105	200	27.14	164	73	1	0	0	1	0	0	0	1	1	0	0	0	0	0	0	1	0	0	0	0	0	7	3	Y	14	?	0	0	1	0	0	0	0	1	0	0	0	0	0
65	F	?	36.1	92	20	105	169	30.76	155	73.9	0	1	0	0	0	1	0	1	1	0	0	0	0	0	0	1	0	0	0	0	0	7	2	N	6	?	0	0	0	0	1	0	1	0	0	0	0	0	0
63	F	294	35.8	85	20	99	136	18.75	160	48	?	?	?	?	?	?	?	0	0	0	0	1	0	0	0	1	0	0	0	0	0	2	?	?	5	?	0	0	1	0	0	0	0	1	0	0	0	0	0
87	M	290	36.3	84	18	54	90	22.03	158	55	?	?	?	?	?	?	?	1	0	0	0	0	0	0	0	0	0	0	1	0	0	1	?	?	14	?	0	0	1	0	0	0	0	1	0	0	0	0	0
41	F	295	36.4	110	20	73	112	21.22	161	55	0	1	0	0	1	0	0	1	1	0	0	0	0	0	0	1	0	0	0	0	0	9	2	?	6	2	0	0	0	0	1	0	1	0	0	0	0	0	0
61	M	291	36.2	86	20	82	125	16.9	172	50	0	1	0	0	1	0	0	0	1	0	0	0	0	0	0	1	0	0	0	0	0	11	2	Y	6	?	0	0	1	0	0	0	0	0	1	0	0	0	0
37	F	295	36.4	82	18	71	102	17.75	161	46	0	1	0	0	0	1	0	1	1	0	0	0	0	0	0	1	0	0	0	0	0	11	2	?	6	?	0	0	1	0	0	0	1	0	0	0	0	0	0
42	M	295	36.5	99	19	75	116	25.04	166	69	0	0	1	1	0	0	0	1	1	0	0	0	0	0	0	1	0	0	0	0	0	15	2	Y	1	?	0	0	1	0	0	0	0	1	0	0	0	0	0
55	F	296	36.2	99	20	76	97	23.27	159.5	59.2	0	1	0	0	1	0	0	0	0	0	0	1	0	0	0	1	0	0	0	0	0	7	2	?	6	?	0	0	1	0	0	0	1	0	0	0	0	0	0
92	M	293	36.9	60	18	88	146	18.82	163	50	?	?	?	?	?	?	?	1	0	0	0	0	0	0	0	1	0	0	0	0	0	1	?	?	6	?	0	0	1	0	0	0	0	1	0	0	0	0	0
44	M	300	36.5	78	18	93	135	19.61	172	58	1	0	0	0	0	1	0	1	1	0	0	0	0	0	0	1	0	0	0	0	0	2	2	Y	6	?	0	0	1	0	0	0	1	0	0	0	0	0	0
48	F	295	36.2	90	17	62	77	17.26	156	42	?	?	?	?	?	?	?	1	1	0	0	0	0	0	0	1	0	0	0	0	0	7	?	?	6	?	0	0	1	0	0	0	1	0	0	0	0	0	0
54	M	881	36.2	82	18	81	122	29.75	165	81	0	1	0	1	0	0	0	0	0	0	0	1	0	0	0	1	0	0	0	0	0	9	2	Y	14	2	0	0	0	0	1	0	0	0	1	0	0	0	0
50	M	296	36.8	103	18	95	142	34.18	160	87.5	1	0	0	0	1	0	0	0	0	0	0	1	0	0	0	1	0	0	0	0	0	7	?	Y	6	?	0	0	0	0	1	0	1	0	0	0	0	0	0
40	F	296	36	58	14	56	96	22.97	149	51	0	1	0	1	0	0	0	0	0	0	0	1	0	0	0	1	0	0	0	0	0	9	2	N	9	2	0	0	1	0	0	0	0	0	1	0	0	0	0
68	M	298	37.5	110	22	97	180	21.72	154	51.5	?	?	?	?	?	?	?	0	1	0	0	0	0	0	0	1	0	0	0	0	0	5	?	?	3	?	0	0	0	1	0	0	0	1	0	0	0	0	0
69	M	295	36.9	70	19	71	135	26.4	164	71	0	1	0	1	0	0	0	0	1	0	0	0	0	0	0	1	0	0	0	0	0	7	2	Y	6	?	0	0	1	0	0	0	0	1	0	0	0	0	0
63	M	296	36.3	57	17	65	127	25.95	166	71.5	0	1	0	1	0	0	0	0	0	0	0	1	0	0	0	1	0	0	0	0	0	11	2	Y	14	?	0	0	1	0	0	0	0	1	0	0	0	0	0
69	M	294	36.4	79	21	92	135	20.03	158	50	0	1	0	1	0	0	0	0	1	0	0	1	0	0	0	1	0	0	0	0	0	2	2	Y	5	1	0	0	0	1	0	0	0	1	0	0	0	0	0
62	F	295	36.4	78	17	51	106	23.46	161	60.8	?	?	?	?	?	?	?	1	0	0	0	0	0	0	0	1	0	0	0	0	0	2	?	?	3	?	0	0	1	0	0	0	0	1	0	0	0	0	0
48	F	296	36.5	78	20	60	96	27.79	157	68.5	?	?	?	?	?	?	?	1	0	0	0	0	0	0	0	1	0	0	0	0	0	9	?	?	9	?	0	0	0	1	0	0	0	1	0	0	1	0	0
55	F	295	36.2	60	16	89	131	24.67	152	57	0	1	0	0	1	0	0	1	1	0	0	0	0	0	0	1	0	0	0	0	0	5	3	N	6	?	0	0	0	0	1	0	1	0	0	0	0	0	0
40	F	294	36.5	75	20	53	111	19.9	154	47.2	?	?	?	?	?	?	?	1	1	0	0	0	0	0	0	1	0	0	0	0	0	11	?	?	6	?	0	0	1	0	0	0	1	0	0	0	0	0	0
52	M	295	36	55	18	91	137	24.42	181	80	0	1	0	0	1	1	0	0	0	0	0	1	0	0	0	1	0	0	0	0	0	5	3	N	5	?	0	0	1	0	0	0	0	1	0	0	0	0	0
72	F	786	36.4	56	17	79	151	23.28	148	51	1	0	0	0	0	0	1	0	1	0	0	0	0	0	0	1	0	0	0	0	0	2	2	?	5	2	0	0	1	0	0	0	0	1	0	0	0	0	0
58	M	300	36.3	94	18	75	115	28.41	175	87	?	?	?	?	?	?	?	0	0	0	0	1	0	0	0	1	0	0	0	0	0	5	?	?	6	?	0	0	1	0	0	0	0	1	0	0	0	0	0
47	F	295	35.8	72	18	73	109	21.78	156	53	0	1	0	0	0	1	0	0	0	0	0	1	0	0	0	1	0	0	0	0	0	11	3	?	6	?	0	0	0	0	1	0	0	0	1	0	0	0	0
43	F	296	36	82	20	79	102	18.47	149	41	0	1	0	0	1	0	0	0	0	0	0	1	0	0	0	1	0	0	0	0	0	9	?	?	6	?	?	?	?	?	?	?	0	1	0	0	0	0	0
65	M	?	36.4	77	16	52	123	22.43	153	52.5	0	1	0	0	1	0	0	1	1	0	0	1	0	0	0	1	0	0	0	0	0	5	2	Y	6	?	0	0	0	1	0	0	0	1	0	0	0	0	0
39	F	295	36.4	99	18	71	100	22.27	158	55.6	?	?	?	?	?	?	?	1	0	0	0	0	0	0	0	1	0	0	0	0	0	7	?	?	?	?	0	0	0	0	1	0	1	0	0	0	0	0	0
64	M	291	36.3	66	18	80	122	26.89	167	75	0	1	0	1	0	0	0	0	0	0	0	1	0	0	0	1	0	0	0	0	0	9	2	Y	3	1	0	0	0	0	0	1	0	1	0	0	0	0	0
42	F	295	?	93	18	79	112	39.12	156	95.2	0	1	0	1	0	0	0	0	1	0	0	0	0	0	0	1	0	0	0	0	0	11	2	?	6	?	0	0	0	0	1	0	1	0	0	0	0	0	0
53	F	296	36.4	102	17	54	99	24.24	152	56	1	0	0	0	0	1	0	1	0	0	0	0	0	0	0	1	0	0	0	0	0	9	2	?	6	?	0	0	0	0	1	0	0	1	0	0	0	0	0
47	M	295	36.7	79	18	95	126	30.18	149	67	?	?	?	?	?	?	?	0	0	0	0	1	0	0	0	1	0	0	0	0	0	7	?	?	6	?	0	0	0	0	1	0	1	0	0	0	0	0	0
59	F	295	35.8	75	18	71	102	25.11	148	55	0	1	0	1	0	0	0	1	1	0	0	0	0	0	0	1	0	0	0	0	0	2	3	?	6	?	?	?	?	?	?	?	0	0	1	0	0	0	0
77	M	?	36.5	99	16	88	129	28.48	165.5	78	1	1	0	1	0	0	0	1	0	0	0	1	0	0	0	1	0	0	0	0	0	11	?	Y	3	1	0	0	0	0	1	0	0	1	0	0	0	0	0
55	M	295	36.6	60	16	75	103	26.89	167	75	0	1	0	0	1	0	0	0	0	0	0	1	0	0	0	1	0	0	0	0	0	2	3	Y	6	2	1	0	0	0	0	0	1	0	0	0	0	0	0
64	F	295	36.8	85	20	88	129	29.22	152	67.5	1	0	0	0	1	0	0	1	0	0	0	0	0	0	0	1	0	0	0	0	0	9	2	?	9	2	0	0	0	0	1	0	1	0	0	0	0	0	0
57	F	319	36.5	103	17	69	113	23.16	152	53.5	0	1	0	0	0	1	0	1	1	0	0	0	0	0	0	1	0	0	0	0	0	2	2	?	1	1	1	0	0	0	0	0	0	0	0	0	0	1	0
69	F	967	36.3	89	20	73	113	?	?	?	1	0	0	0	1	0	0	1	1	0	0	0	0	0	0	1	0	0	0	0	0	5	3	?	6	?	0	0	1	0	0	0	0	1	0	0	0	0	0
63	F	296	36.8	109	18	80	105	19.79	133	35	0	1	0	0	1	0	0	0	1	0	0	0	0	0	0	1	0	0	0	0	0	2	2	?	6	?	0	0	1	0	0	0	0	1	0	0	0	0	0
45	M	295	36.4	92	20	79	129	28.65	165	78	?	?	?	?	?	?	?	0	0	0	0	1	0	0	0	1	0	0	0	0	0	5	?	?	6	?	0	1	0	0	0	0	1	0	0	0	0	0	0
52	F	295	35.9	64	19	88	149	22.68	157	55.9	?	?	?	?	?	?	?	1	1	0	0	0	0	0	0	1	0	0	0	0	0	9	?	?	6	?	0	0	0	0	1	0	1	0	0	0	0	0	0
72	M	295	36.5	68	18	59	121	23.12	174	70	0	1	0	0	1	0	0	0	0	0	0	1	0	0	0	1	0	0	0	0	0	5	3	Y	6	?	0	0	1	0	0	0	0	1	0	0	0	0	0
31	M	317	36.1	92	18	81	108	17.36	178	55	?	?	?	?	?	?	?	0	0	0	0	1	0	0	0	1	0	0	0	0	0	9	?	?	6	?	1	0	0	0	0	0	1	0	0	0	0	0	0
55	F	296	36.7	58	18	66	107	22.58	163	60	?	?	?	?	?	?	?	1	1	0	0	0	0	0	0	1	0	0	0	0	0	7	?	?	6	?	0	0	1	0	0	0	1	0	0	0	0	0	0
52	F	295	36.6	92	18	64	99	21.93	156.5	53.7	0	1	0	1	0	0	0	1	1	0	0	0	0	0	0	1	0	0	0	0	0	9	2	N	6	?	0	0	0	0	1	0	1	0	0	0	0	0	0
47	M	294	36.4	89	20	74	106	25.31	171	74	1	0	0	1	0	0	0	1	1	0	0	1	0	0	0	1	0	0	0	0	0	7	3	Y	6	2	1	0	0	0	1	0	1	0	0	0	0	0	0
60	M	305	35.4	64	20	72	121	25.41	163	67.5	0	1	0	0	1	0	0	0	0	0	0	1	0	0	0	?	?	?	?	?	?	5	2	Y	6	?	0	0	1	0	0	0	0	1	0	0	0	0	0
41	F	296	36.3	68	18	73	108	17.58	160	45	?	?	?	?	?	?	?	0	0	0	0	1	0	0	0	1	0	0	0	0	0	5	?	?	4	?	0	0	1	0	0	0	0	0	1	0	0	0	0
58	F	296	36.7	66	17	77	125	25.92	147	56	?	?	?	?	?	?	?	1	0	0	0	0	0	0	0	1	0	0	0	0	0	2	?	?	5	?	0	0	1	0	0	0	1	0	0	0	0	0	0
65	F	295	36.4	99	22	96	125	27.14	152	62.7	?	?	?	?	?	?	?	0	1	0	0	0	0	0	0	1	0	0	0	0	0	1	?	?	6	?	1	0	0	0	0	0	0	0	0	0	0	1	0
54	M	295	36.6	74	17	75	127	20.55	156	50	?	?	?	?	?	?	?	1	1	0	0	0	0	0	0	1	0	0	0	0	0	5	?	?	6	?	0	0	0	0	1	0	0	1	0	0	0	0	0
41	M	298	36.3	90	18	92	136	?	?	69	1	0	0	1	0	0	0	1	1	0	0	0	0	0	0	1	0	0	0	0	0	?	?	?	?	?	?	?	?	?	?	?	?	?	?	?	?	?	?
38	M	295	36.3	71	18	80	113	21.97	172	65	?	?	?	?	?	?	?	?	?	?	?	?	?	?	?	?	?	?	?	?	?	9	?	?	?	?	?	?	?	?	?	?	?	?	?	?	?	?	?
35	M	295	35.6	65	19	84	125	38.62	168	109	0	1	0	0	1	0	0	0	0	0	0	1	0	0	0	1	0	0	0	0	0	7	2	Y	6	?	0	0	1	0	1	0	1	0	0	0	0	0	0
41	M	295	36.2	61	18	68	109	?	?	67	0	1	1	0	0	0	1	0	0	0	0	1	0	0	0	1	0	0	0	0	0	5	2	Y	6	?	0	0	1	0	1	0	1	0	0	0	0	0	0
54	M	295	36.3	90	19	67	114	?	?	?	0	0	1	0	0	1	0	0	0	0	0	1	0	0	0	1	0	0	0	0	0	5	?	N	6	?	0	1	0	0	1	0	0	1	0	0	0	0	0
29	F	297	35.8	99	18	68	128	?	?	?	?	?	?	?	?	?	?	1	1	0	0	0	0	0	0	1	0	0	0	0	0	13	?	?	15	?	0	0	1	0	0	0	1	0	0	0	0	0	0
57	M	295	37	88	20	92	180	28.93	161	75	1	0	0	1	0	0	0	1	1	0	0	0	0	0	0	1	0	0	0	0	0	5	2	Y	6	2	1	0	0	0	0	0	1	0	0	0	0	0	0
29	F	?	36.4	93	17	74	120	27.25	167	76	0	1	0	1	0	0	0	1	0	0	0	0	0	0	0	1	0	0	0	0	0	1	3	?	6	?	0	0	1	0	0	0	1	0	0	0	0	0	0
45	M	920	36.3	82	18	99	151	27.34	170	79	0	1	0	1	0	1	0	1	1	0	0	1	0	0	0	1	0	0	0	0	0	5	3	Y	6	?	0	1	0	0	0	0	0	0	1	0	0	0	0
41	M	295	36.7	126	18	82	112	23.18	170	67	0	1	0	0	0	1	0	1	1	0	0	1	0	0	0	1	0	0	0	0	0	5	2	Y	6	?	0	1	0	0	0	0	1	0	0	0	0	0	0
46	M	295	36.4	85	20	62	105	20.86	171	61	?	?	?	?	?	?	?	0	0	0	0	1	0	0	0	1	0	0	0	0	0	5	?	?	4	?	0	0	1	0	0	0	0	1	0	0	0	0	0
59	F	297	35.8	96	20	64	91	26.58	149	59	?	?	?	?	?	?	?	0	0	0	0	1	0	0	0	1	0	0	0	0	0	9	?	?	6	?	0	0	1	0	0	0	1	0	0	0	0	0	0
41	F	295	36.2	112	18	73	103	32.98	149.5	73.7	?	?	?	?	?	?	?	1	1	0	0	0	0	0	0	1	0	0	0	0	0	9	?	?	6	?	0	0	1	0	0	0	0	1	0	0	0	0	0
36	M	298	36	87	18	78	123	23.12	174	70	0	1	0	0	1	0	0	0	0	0	0	1	0	0	0	1	0	0	0	0	0	13	3	N	6	?	0	0	1	0	0	0	1	0	0	0	0	0	0
59	M	296	36.2	72	19	72	125	?	?	71	0	1	0	1	0	0	0	0	0	0	0	1	0	0	0	1	0	0	0	0	0	5	3	Y	6	?	0	0	1	0	0	0	0	0	1	0	0	0	0
57	M	296	35.8	86	20	90	116	30.48	162	80	1	0	0	1	0	0	0	1	1	0	0	0	0	0	0	1	0	0	0	0	0	7	3	Y	6	?	1	0	0	0	1	0	0	1	0	0	0	0	0
72	M	295	36	71	20	61	108	25.28	164	68	0	1	0	1	0	0	0	1	0	0	0	0	0	0	0	1	0	0	0	0	0	2	3	Y	6	?	0	0	1	0	0	0	0	1	0	0	0	0	0
33	M	296	36.1	108	18	105	155	25.6	174	77.5	0	1	0	1	0	0	0	0	0	0	0	1	0	0	0	1	0	0	0	0	0	5	3	Y	6	?	0	0	1	0	0	0	1	0	0	0	0	0	0
57	M	295	35.6	70	20	78	113	28.47	165	77.5	0	1	0	1	0	0	0	1	1	0	0	0	0	0	0	1	0	0	0	0	0	13	?	Y	6	?	0	0	0	1	0	0	1	0	0	0	0	0	0
44	M	295	36.2	60	17	64	97	21.15	178	67	0	1	0	1	0	0	0	0	0	0	0	1	0	0	0	1	0	0	0	0	0	15	3	Y	6	?	1	0	0	0	0	0	1	0	0	0	0	0	0
33	F	295	36.5	70	17	58	104	18.07	164.5	48.9	0	1	0	0	0	1	0	1	1	0	0	0	0	0	0	1	0	0	0	0	0	13	3	N	6	?	0	1	0	0	0	0	1	0	0	0	0	0	0
43	M	295	36.5	93	18	63	92	22.18	172.5	66	?	?	?	?	?	?	?	0	0	0	0	1	0	0	0	1	0	0	0	0	0	9	?	?	6	?	1	0	0	0	1	0	1	0	0	0	0	0	0
82	F	290	36.7	104	17	88	123	20.03	137	37.6	0	1	0	0	1	0	0	0	1	0	0	0	0	0	0	1	0	0	0	0	0	1	3	?	5	?	0	1	0	0	0	0	0	0	0	0	0	1	0
37	M	295	36.4	85	20	76	127	23.57	176	73	0	1	0	1	1	0	0	1	1	0	0	0	0	0	0	1	0	0	0	0	0	7	2	Y	13	2	0	0	1	0	0	0	1	0	0	0	0	0	0
52	M	295	36.1	63	18	80	122	26.7	172	79	0	1	0	0	1	1	0	0	0	0	0	1	0	0	0	1	0	0	0	0	0	5	3	N	5	?	0	0	1	0	0	0	0	1	0	0	0	0	0
29	F	299	36.9	85	20	90	138	27.49	159	69.5	0	1	0	1	0	0	0	0	0	0	0	1	0	0	0	1	0	0	0	0	0	5	3	N	6	?	0	0	1	0	0	0	1	0	0	0	0	0	0
78	F	296	36	86	17	93	121	?	?	56	1	0	0	1	0	0	0	0	1	0	0	0	0	0	0	1	0	0	0	0	0	2	3	?	6	?	0	0	1	0	0	0	0	1	0	0	0	0	0
41	F	295	36.4	81	18	59	108	21.17	160	54.2	0	1	0	0	1	0	0	1	1	0	0	0	0	0	0	1	0	0	0	0	0	9	2	?	6	2	0	0	0	0	1	0	1	0	0	0	0	0	0
51	M	293	35.2	89	20	94	128	30.81	172	91.15	0	1	0	0	0	0	1	0	0	0	0	1	0	0	0	1	0	0	0	0	0	11	2	Y	9	2	0	0	1	0	0	0	1	0	0	0	0	0	0
57	F	295	36.2	93	17	56	94	19.36	167	54	1	0	0	0	1	0	0	0	0	0	0	1	0	0	0	1	0	0	0	0	0	7	2	?	6	?	0	0	0	0	1	0	0	0	1	0	0	0	0
40	M	309	36.3	55	19	65	99	?	?	75	?	?	?	?	?	?	?	1	1	0	0	0	0	0	0	1	0	0	0	0	0	7	?	?	6	?	0	0	0	0	0	1	1	0	0	0	0	0	0
31	M	295	36.5	99	18	76	130	18.99	175.5	58.5	0	1	0	0	1	1	0	1	1	0	0	0	0	0	0	1	0	0	0	0	0	13	1	Y	2	2	0	0	1	0	0	0	1	0	0	0	0	0	0
43	F	295	36.1	104	18	95	151	23.62	162	62	0	1	0	1	0	0	0	1	1	0	0	0	0	0	0	1	0	0	0	0	0	9	2	?	6	?	?	?	?	?	?	?	1	0	0	0	0	0	0
70	F	296	35.8	77	18	70	128	26.37	157	65	1	0	0	0	1	0	0	0	0	0	0	1	0	0	0	1	0	0	0	0	0	5	1	N	6	?	1	0	0	0	1	0	0	1	0	0	0	1	0
82	F	300	36.6	76	18	89	138	27.27	152	63	?	?	?	?	?	?	?	0	1	0	0	0	0	0	0	1	0	0	0	0	0	2	?	?	6	?	0	0	1	0	0	0	0	1	0	0	0	0	0
34	F	295	36.1	88	20	59	106	18.07	163	48	1	0	0	1	0	0	0	0	0	0	0	1	0	0	0	1	0	0	0	0	0	5	3	?	9	2	0	0	1	0	0	0	0	1	0	0	0	0	0
67	M	?	36.7	86	17	79	145	27.04	172	80	?	?	?	?	?	?	?	1	1	0	0	0	0	0	0	1	0	0	0	0	0	7	?	?	14	?	?	?	?	?	?	?	0	0	1	0	0	1	0
42	F	296	36.6	98	20	73	105	24.56	151	56	0	1	1	1	0	0	0	0	0	0	0	1	0	0	0	1	0	0	0	0	0	6	2	?	6	?	0	0	1	0	0	0	0	0	1	0	0	0	0
46	F	295	36.6	82	18	56	95	26.31	153.5	62	0	1	0	1	0	0	0	1	0	0	0	0	0	0	0	1	0	0	0	0	0	5	1	N	9	1	0	0	0	0	1	0	0	0	1	0	0	0	0
65	F	300	36.3	72	18	67	114	26.4	152	61	1	0	0	0	1	0	0	1	1	0	0	0	0	0	0	1	0	0	0	0	0	5	2	?	6	?	?	?	?	?	?	?	?	?	?	?	?	?	?
34	M	298	36.3	68	18	72	118	22.05	173	66	?	?	?	?	?	?	?	0	0	0	0	1	0	0	0	1	0	0	0	0	0	9	?	?	6	?	0	0	1	0	0	0	1	0	0	0	0	0	0
63	M	290	36.7	82	17	72	137	24.45	168	69	1	0	0	1	0	0	0	1	1	0	0	0	0	0	0	1	0	0	0	0	0	7	3	Y	14	?	0	0	1	0	0	0	0	1	0	0	0	0	0
65	F	295	36.7	116	18	62	123	33.28	153	77.9	1	0	0	0	1	0	0	0	1	0	0	0	0	0	0	1	0	0	0	0	0	11	2	?	6	?	0	0	1	0	0	0	1	0	0	0	0	0	0
64	F	296	36.5	63	18	92	159	19.7	162	51.7	1	0	0	1	0	0	0	0	0	0	0	1	0	0	0	1	0	0	0	0	0	2	2	?	6	?	0	0	0	0	1	0	0	0	1	0	0	0	0
47	F	296	36.2	88	19	59	109	28.2	162	74	0	1	0	0	1	0	0	0	0	0	0	1	0	0	0	1	0	0	0	0	0	13	2	?	6	?	0	0	1	0	0	0	0	1	0	0	0	0	0
41	M	300	36.5	68	17	67	104	19.56	155	47	0	1	0	0	1	0	0	1	1	0	0	1	0	0	0	1	0	0	0	0	0	5	2	Y	6	?	0	0	1	0	0	0	1	0	0	0	0	0	0
63	F	312	36.5	82	18	59	98	22.68	147	49	1	1	0	1	1	0	0	1	1	0	0	0	0	0	0	1	0	0	0	0	0	7	2	?	6	?	0	0	1	0	0	0	0	1	0	0	0	0	0
58	M	298	36.4	64	18	57	106	23.52	163	62.5	1	0	0	0	1	0	0	0	0	0	0	1	0	0	0	1	0	0	0	0	0	2	3	Y	13	1	0	0	1	0	0	0	0	1	0	0	0	0	0
31	M	296	36.4	98	19	74	117	17.43	176	54	0	1	0	0	1	1	0	1	1	0	0	0	0	0	0	1	0	0	0	0	0	13	1	Y	2	2	?	?	?	?	?	?	?	?	?	?	?	?	?
43	F	295	36.5	77	18	88	125	27.2	154	64.5	0	1	0	1	0	0	0	1	1	0	0	0	0	0	0	1	0	0	0	0	0	9	2	?	6	?	?	?	?	?	?	?	1	0	0	0	0	0	0
45	M	296	36.5	84	18	70	126	23.05	164	62	0	1	0	1	0	0	0	0	0	0	0	1	0	0	0	1	0	0	0	0	0	15	2	Y	6	?	0	0	0	1	0	0	1	0	0	0	0	0	0
46	F	294	36.6	75	18	74	107	24.1	166	66.4	0	1	0	0	0	0	1	0	0	0	0	1	0	0	0	1	0	0	0	0	0	5	3	N	6	?	0	0	0	0	1	0	0	0	1	0	0	0	0
42	F	296	36.8	77	18	76	108	27.24	158	68	0	1	0	1	0	0	0	0	0	0	0	1	0	0	0	1	0	0	0	0	0	13	2	?	6	?	0	0	1	0	0	0	0	0	1	0	0	0	0
56	M	295	36	61	18	76	119	22.27	155	53.5	1	0	0	1	0	0	0	0	0	0	0	1	0	0	0	1	0	0	0	0	0	5	3	Y	13	1	0	0	1	0	1	0	1	0	0	0	0	0	0
38	F	296	36.6	48	18	63	102	22.64	155	54.4	0	1	0	0	0	1	0	0	1	0	0	0	0	0	0	1	0	0	0	0	0	5	3	?	6	?	0	0	1	0	0	0	1	0	0	0	0	0	0
34	F	295	36.5	99	19	63	99	18.2	159	46	0	1	0	1	0	0	0	1	1	0	0	0	0	0	0	1	0	0	0	0	0	5	?	?	6	?	0	0	1	0	0	0	0	0	0	0	0	0	1
53	F	296	36.7	108	18	72	125	24.69	153	57.8	0	1	0	1	0	0	0	1	1	0	0	0	0	0	0	1	0	0	0	0	0	5	3	?	6	?	0	0	0	0	1	0	0	1	0	0	0	0	0
42	M	291	36.4	114	18	63	101	20.3	170.5	59	0	1	0	1	0	0	0	0	1	0	0	0	0	0	0	1	0	0	0	0	0	5	3	?	6	?	0	1	0	0	0	0	0	0	1	0	0	0	0
49	M	291	36.4	80	17	81	111	23.77	166	65.5	?	?	?	?	?	?	?	0	0	0	0	1	0	0	0	1	0	0	0	0	0	11	?	?	6	?	0	0	1	0	0	0	0	0	1	0	0	0	0
32	M	?	36.6	100	16	99	138	24.77	174	75	0	1	0	0	0	0	1	1	0	0	0	0	0	0	0	1	0	0	0	0	0	7	2	N	6	?	0	0	1	0	0	0	1	0	0	0	0	0	0
51	F	296	36.7	86	17	75	116	40.89	156	99.5	1	0	0	1	0	0	0	0	1	0	0	0	0	0	0	1	0	0	0	0	0	2	3	?	6	?	0	0	0	0	1	0	0	1	0	0	0	0	0
33	F	295	36	96	20	88	128	30.36	157.5	75.3	?	?	?	?	?	?	?	1	1	0	0	0	0	0	0	1	0	0	0	0	0	11	?	?	6	?	?	?	?	?	?	?	1	0	0	0	0	0	0
69	F	295	36.3	71	20	69	130	28.25	154	67	0	1	0	0	0	1	0	0	1	0	0	0	0	0	0	1	0	0	0	0	0	2	2	N	5	1	0	0	1	0	0	0	0	1	0	0	0	0	0
48	F	295	36.4	90	18	75	128	25.78	150	58	0	1	0	0	1	0	0	0	1	0	0	1	0	0	0	1	0	0	0	0	0	2	?	?	6	?	0	1	0	0	1	0	0	1	0	0	0	0	0
46	F	298	35.9	74	16	84	128	21.87	167	61	0	1	0	0	1	0	0	1	1	0	0	0	0	0	0	1	0	0	0	0	0	11	2	N	6	?	0	0	1	0	0	0	0	0	1	0	0	0	0
54	M	?	36.4	98	18	61	96	21.94	164	59	?	?	?	?	?	?	?	1	1	0	0	0	0	0	0	1	0	0	0	0	0	9	?	?	6	?	0	0	1	0	0	0	0	1	0	0	0	0	0
47	F	577	36.4	80	18	70	105	16.56	163	44	?	?	?	?	?	?	?	0	0	0	0	1	0	0	0	1	0	0	0	0	0	7	?	?	6	?	?	?	?	?	?	?	0	1	0	0	0	0	0
32	M	296	36.5	83	18	64	111	22.14	168	62.5	?	?	?	?	?	?	?	1	1	0	0	0	0	0	0	1	0	0	0	0	0	7	?	?	9	?	0	0	1	0	0	0	1	0	0	0	0	0	0
58	F	295	36.9	109	16	72	107	15.22	158	38	1	0	0	0	1	1	0	0	0	0	0	1	0	0	0	1	0	0	0	0	0	7	2	N	6	2	0	0	1	0	0	0	1	0	0	0	0	0	0
27	M	299	36.5	130	19	83	106	32.92	135	60	?	?	?	?	?	?	?	0	0	0	0	1	0	0	0	1	0	0	0	0	0	7	?	?	6	?	0	0	0	0	1	0	1	0	0	0	0	0	0
29	M	295	36.4	54	18	68	106	23.24	176	72	0	1	0	0	1	0	0	0	0	0	0	1	0	0	0	1	0	0	0	0	0	13	3	Y	13	1	0	0	1	0	0	0	1	0	0	0	0	0	0
62	M	318	36.4	70	17	64	113	23.03	151	52.5	0	1	0	0	1	0	0	0	1	0	0	0	0	0	0	1	0	0	0	0	0	1	?	N	6	?	0	0	0	0	1	0	1	0	0	0	0	0	0
54	M	295	36	54	17	83	120	24	172	71	?	?	?	?	?	?	?	0	0	0	0	1	0	0	0	1	0	0	0	0	0	7	?	?	6	?	0	0	0	0	1	0	1	0	0	0	0	0	0
40	M	311	36.1	85	20	56	105	17.92	186	62	0	1	0	0	1	0	0	0	0	0	0	1	0	0	0	1	0	0	0	0	0	9	2	N	6	2	0	0	1	0	0	0	0	0	1	0	0	0	0
41	M	295	36.5	77	19	64	127	19.19	179	61.5	0	0	1	0	0	0	1	1	1	0	0	0	0	0	0	1	0	0	0	0	0	7	1	Y	6	?	0	0	1	0	0	0	1	0	0	0	0	0	0
31	F	295	36.3	96	18	79	127	29.51	150	66.4	0	1	0	0	1	0	0	1	1	0	0	0	0	0	0	1	0	0	0	0	0	5	3	N	6	2	0	0	1	0	0	0	1	0	0	0	0	0	0
80	M	?	36.6	86	16	68	138	25.71	159	65	0	1	0	0	1	0	0	1	1	0	0	0	0	0	0	1	0	0	0	0	0	11	2	Y	6	1	0	0	0	1	0	0	0	1	0	0	0	0	0
30	M	295	36.4	69	16	57	107	24.97	179	80	1	0	0	1	0	0	0	1	1	0	0	0	0	0	0	1	0	0	0	0	0	7	3	N	6	?	0	0	1	0	0	0	1	0	0	0	0	0	0
71	M	780	36.9	82	18	56	104	19.05	162	50	0	1	0	1	0	0	0	1	0	0	0	0	0	0	0	1	0	0	0	0	0	7	1	Y	6	?	0	0	1	0	0	0	0	0	1	0	0	0	0
51	M	298	36.4	61	18	78	110	25.48	158.5	64	0	1	0	0	1	0	0	0	1	0	0	0	0	0	0	1	0	0	0	0	0	2	2	Y	6	?	0	0	1	0	0	0	0	1	0	0	0	0	0
71	F	293	36.1	88	20	85	147	?	?	57	0	1	0	0	0	0	1	0	1	0	0	0	0	0	0	1	0	0	0	0	0	2	2	N	5	1	0	0	1	0	0	0	0	1	0	0	0	0	0
46	F	296	36.2	80	18	65	124	26.9	154	63.8	?	?	?	?	?	?	?	1	0	0	0	0	0	0	0	1	0	0	0	0	0	9	?	?	6	?	0	0	0	0	1	0	1	0	0	0	0	0	0
55	F	295	36.2	88	18	67	94	23.1	138	44	1	0	0	0	1	0	0	1	1	0	0	0	0	0	0	1	0	0	0	0	0	5	?	?	6	?	0	0	1	0	0	0	0	0	1	0	0	0	0
55	M	295	36.4	78	17	94	152	29.3	160	75	0	1	0	0	1	0	0	1	1	0	0	0	0	0	0	1	0	0	0	0	0	11	2	N	6	?	0	0	1	0	0	0	0	0	1	0	0	0	0
55	F	295	36.1	58	18	66	127	24.67	152	57	0	1	0	0	1	0	0	1	1	0	0	0	0	0	0	1	0	0	0	0	0	5	3	N	6	?	0	0	0	0	1	0	1	0	0	0	0	0	0
69	M	294	36.3	83	16	56	117	18.94	175	58	0	1	0	0	0	1	0	0	0	0	0	1	0	0	0	1	0	0	0	0	0	5	3	Y	13	1	0	0	1	0	0	0	0	1	0	0	0	0	0
49	F	295	36.3	97	18	91	114	29.38	151	67	?	?	?	?	?	?	?	1	1	0	0	0	0	0	0	1	0	0	0	0	0	5	?	?	6	?	0	0	0	0	1	0	0	0	1	0	0	0	0
34	F	295	36.3	88	16	77	101	26.35	163	70	?	?	?	?	?	?	?	0	0	0	0	1	0	0	0	1	0	0	0	0	0	7	?	?	6	?	0	0	0	0	1	0	1	0	0	0	0	0	0
59	M	295	36.2	72	18	65	99	21.11	170	61	0	1	0	0	1	0	0	1	1	0	0	0	0	0	0	1	0	0	0	0	0	11	2	Y	6	?	0	0	1	0	0	0	0	0	1	0	0	0	0
33	M	296	36.5	75	16	73	123	26.18	171.5	77	1	0	0	1	0	0	0	0	0	0	0	1	0	0	0	1	0	0	0	0	0	9	2	Y	4	1	0	0	1	0	0	0	0	1	0	0	0	0	0
68	M	296	35.9	80	20	64	110	24.39	162	64	?	?	?	?	?	?	?	0	0	0	0	1	0	0	0	1	0	0	0	0	0	2	?	?	6	?	0	0	1	0	0	0	0	1	0	0	0	0	0
69	F	296	36.5	70	17	55	122	26.49	153	62	0	1	0	0	1	0	0	1	1	0	0	1	0	0	0	1	0	0	0	0	0	2	3	N	6	?	0	0	1	0	0	0	0	0	0	0	0	1	0
22	F	296	36.7	96	18	67	106	22.94	162	60.2	?	?	?	?	?	?	?	1	1	0	0	0	0	0	0	1	0	0	0	0	0	13	?	?	9	?	0	0	1	0	0	0	1	0	0	0	0	0	0
75	F	296	36.3	72	18	69	143	28.13	152	65	0	1	0	0	1	0	0	1	1	1	0	0	0	0	0	1	0	0	0	0	0	5	2	N	6	?	0	0	1	0	0	0	0	1	0	0	0	0	0
56	F	296	36.1	93	16	76	104	26.84	147	58	?	?	?	?	?	?	?	0	0	0	0	1	0	0	0	1	0	0	0	0	0	7	?	?	6	?	1	0	0	0	0	0	0	0	1	0	0	0	0
53	F	295	36.3	74	20	64	139	22.48	162	59	0	1	0	0	0	1	0	0	0	0	0	1	0	0	0	1	0	0	0	0	0	13	1	?	9	?	0	0	1	0	0	0	1	0	0	0	0	0	0
52	F	295	36.3	93	19	82	108	29.8	139.5	58	0	0	1	1	0	0	0	1	1	0	0	0	0	0	0	1	0	0	0	0	0	9	3	?	6	?	0	0	1	0	0	0	0	1	0	0	0	0	0
42	F	295	36	103	20	85	143	26.6	160	68.1	?	?	?	?	?	?	?	0	0	0	0	1	0	0	0	1	0	0	0	0	0	11	?	?	6	?	0	0	1	0	0	0	0	0	1	0	0	0	0
92	F	296	36.6	66	17	59	135	25.85	148.5	57	0	1	0	0	0	1	0	0	1	0	0	0	0	0	0	1	0	0	0	0	0	?	?	?	6	?	?	?	?	?	?	?	?	?	?	?	?	?	?
46	M	298	36.4	78	17	64	121	20.94	165	57	?	?	?	?	?	?	?	0	0	0	0	1	0	0	0	1	0	0	0	0	0	7	?	?	6	?	0	1	0	0	0	0	1	0	0	0	0	0	0
62	M	296	36.5	75	17	64	110	23.9	163	63.5	0	1	0	0	1	0	0	0	0	0	0	1	0	0	0	1	0	0	0	0	0	13	2	Y	6	2	0	0	0	0	1	0	0	0	1	0	0	0	0
50	M	884	36.2	87	18	68	132	29.98	178	95	1	0	0	0	1	0	0	0	0	0	0	1	0	0	0	1	0	0	0	0	0	9	2	N	6	?	0	1	0	0	0	0	0	0	1	0	0	0	0
57	M	296	35.8	112	18	79	130	28.64	158	71.5	?	?	?	?	?	?	?	0	1	0	0	0	0	0	0	1	0	0	0	0	0	7	?	?	6	?	0	0	0	1	0	0	0	0	1	0	0	0	0
62	F	311	36.4	67	16	67	149	27.8	155	66.8	0	1	0	0	1	0	0	0	1	0	0	0	0	0	0	1	0	0	0	0	0	2	3	?	15	1	0	0	1	0	0	0	0	0	1	0	0	0	0
24	M	298	36.2	77	18	62	104	19.71	164	53	0	1	0	1	0	0	0	1	1	0	0	0	0	0	0	1	0	0	0	0	0	13	3	?	6	2	0	0	1	0	0	0	1	0	0	0	0	0	0
48	M	294	36.2	61	18	49	88	19.37	176	60	0	1	0	1	0	0	0	1	1	0	0	0	0	0	0	1	0	0	0	0	0	5	3	Y	6	2	?	?	?	?	?	?	1	0	0	0	0	0	0
74	M	290	36.3	56	17	67	112	?	?	62.5	0	1	0	0	1	0	0	0	0	0	0	1	0	0	0	1	0	0	0	0	0	?	1	Y	3	?	0	0	0	1	0	0	0	1	0	0	0	0	0
35	F	300	36	96	17	61	100	16.87	154	40	0	1	0	0	1	0	0	1	0	0	0	0	0	0	0	1	0	0	0	0	0	7	2	?	9	1	0	0	1	0	0	0	1	0	0	0	0	0	0
26	M	311	36.4	94	18	78	120	20.8	167	58	0	1	0	0	1	0	0	1	1	0	0	0	0	0	0	1	0	0	0	0	0	13	1	Y	6	?	0	0	1	0	0	0	1	0	0	0	0	0	0
67	F	295	36.2	88	17	79	116	28.62	153	67	1	0	0	0	1	0	0	0	1	0	0	0	0	0	0	1	0	0	0	0	0	7	2	?	6	?	0	0	0	0	1	0	0	1	0	0	0	0	0
78	F	296	36.5	96	18	81	148	22.99	156.5	56.3	?	?	?	?	?	?	?	1	1	0	0	0	0	0	0	1	0	0	0	0	0	1	?	?	6	?	0	0	1	0	0	0	0	0	0	0	0	1	0
49	M	291	36.5	74	18	59	90	19.38	173	58	?	?	?	?	?	?	?	1	1	0	0	0	0	0	0	1	0	0	0	0	0	11	?	?	15	?	0	0	1	0	0	0	0	1	0	0	0	0	0
83	F	297	36.9	93	20	111	210	21.88	145	46	0	1	0	0	0	1	0	0	1	0	0	0	0	0	0	1	0	0	0	0	0	2	2	N	5	1	0	0	1	0	0	0	0	1	0	0	0	0	0
57	M	295	36.5	63	17	82	121	22.77	165	62	1	0	0	0	1	0	0	?	?	?	?	?	?	?	?	1	0	0	0	0	0	2	3	Y	6	2	0	1	0	0	0	0	1	0	0	0	0	0	0
42	F	295	36.3	79	19	74	131	22.66	160	58	0	0	1	0	0	1	0	0	0	0	0	1	0	0	0	1	0	0	0	0	0	11	2	?	6	?	0	0	1	0	0	0	0	0	1	0	0	0	0
63	M	295	36.4	88	18	86	147	25.41	163	67.5	?	?	?	?	?	?	?	1	1	0	0	0	0	0	0	1	0	0	0	0	0	11	?	?	6	?	0	0	1	0	0	0	0	1	0	0	0	0	0
59	F	276	36.4	79	18	72	110	27.7	152	64	?	?	?	?	?	?	?	0	1	0	0	0	0	0	0	1	0	0	0	0	0	1	?	?	6	?	0	0	0	0	1	0	0	0	0	0	0	0	1
48	M	295	36.7	99	17	71	105	23.18	170	67	?	?	?	?	?	?	?	1	0	0	0	0	0	0	0	1	0	0	0	0	0	11	?	?	9	?	0	0	1	0	0	0	0	1	0	0	0	0	0
59	M	294	36.5	98	20	42	117	21.62	149	48	?	?	?	?	?	?	?	1	1	0	0	0	0	0	0	0	0	0	0	0	1	1	?	?	6	?	0	0	1	0	0	0	1	0	0	0	0	0	0
34	M	295	36.3	93	18	66	128	22	174.5	67	0	0	1	1	0	0	0	0	0	0	0	1	0	0	0	1	0	0	0	0	0	9	3	Y	6	?	0	0	1	0	0	0	1	0	0	0	0	0	0
44	M	296	36.6	99	18	81	141	22.66	160	58	?	?	?	?	?	?	?	1	1	0	0	0	0	0	0	1	0	0	0	0	0	15	?	?	9	?	0	0	0	1	0	0	0	1	0	0	0	0	0
52	M	295	36.3	94	18	68	94	22.59	165	61.5	0	0	1	0	1	0	0	0	0	0	0	1	0	0	0	1	0	0	0	0	0	7	2	Y	13	2	0	0	1	0	0	0	1	0	0	0	0	0	0
59	F	296	36.3	69	20	87	124	28.58	162	75	0	1	0	0	1	0	0	0	1	0	0	0	0	0	0	1	0	0	0	0	0	5	2	N	6	?	0	0	1	0	0	0	0	1	0	0	0	0	0
69	F	296	36.3	89	16	65	104	26.31	154	62.4	0	1	0	0	1	0	0	0	0	0	0	1	0	0	0	1	0	0	0	0	0	2	3	N	6	?	0	0	1	0	0	0	0	0	0	0	0	1	0
52	F	295	37.1	75	20	74	105	24.61	160	63	0	1	0	0	0	0	1	0	0	0	0	1	0	0	0	1	0	0	0	0	0	9	2	?	6	?	0	0	1	0	0	0	1	0	0	0	0	0	0
60	F	296	37.2	83	18	60	87	20.5	153	48	0	1	0	0	1	0	0	0	0	0	0	1	0	0	0	1	0	0	0	0	0	5	3	N	6	?	0	0	0	1	0	0	0	1	0	0	0	0	0
89	M	290	36.5	78	18	58	93	20.12	160	51.5	0	1	0	1	0	0	0	1	0	0	0	0	0	0	0	1	0	0	0	0	0	5	2	Y	14	?	0	0	0	0	1	0	1	0	0	0	0	0	0
42	M	295	36	97	18	92	117	23.05	173	69	?	?	?	?	?	?	?	0	0	0	0	1	0	0	0	1	0	0	0	0	0	7	?	?	6	?	?	?	?	?	?	?	1	0	0	0	0	0	0
52	F	296	36.8	61	18	86	121	20.96	156	51	0	1	0	0	1	0	0	0	0	0	0	1	0	0	0	1	0	0	0	0	0	7	2	?	6	?	0	0	1	0	0	0	0	0	1	0	0	0	0
65	F	?	36.7	67	19	92	167	25.08	160	64.2	0	1	0	0	1	0	0	1	1	0	0	0	0	0	0	1	0	0	0	0	0	2	2	?	3	?	0	0	1	0	0	0	0	0	0	0	0	1	0
55	F	295	36.5	101	20	75	111	22.76	161	59	0	1	0	0	1	0	0	0	0	0	0	1	0	0	0	1	0	0	0	0	0	9	2	?	6	?	0	0	1	0	0	0	1	0	0	0	0	0	0
42	M	296	36.6	81	20	41	114	27.73	173	83	0	1	0	1	0	0	0	1	1	0	0	0	0	0	0	1	0	0	0	0	0	7	2	Y	6	?	0	0	0	0	1	0	0	1	0	0	0	0	0
46	M	295	36.1	99	17	69	122	33.94	172.5	101	1	0	0	1	0	0	0	1	0	0	0	0	0	0	0	1	0	0	0	0	0	2	3	Y	6	?	?	?	?	?	?	?	1	0	0	0	0	0	0
20	F	299	36.6	98	17	58	92	23.49	157	57.9	0	1	0	0	0	1	0	1	0	0	0	0	0	0	0	1	0	0	0	0	0	7	3	?	6	?	1	0	0	0	1	0	1	0	0	0	0	0	0
49	F	293	36.4	98	18	67	115	26.93	146.5	57.8	?	?	?	?	?	?	?	1	1	0	0	1	0	0	0	1	0	0	0	0	0	7	?	?	6	?	0	0	1	0	0	0	0	1	0	0	0	1	0
58	M	295	35.7	64	17	75	118	27.31	169	78	?	?	?	?	?	?	?	0	0	0	0	1	0	0	0	1	0	0	0	0	0	2	?	?	6	?	1	0	0	0	0	0	0	1	0	0	0	0	0
44	F	?	37	99	20	91	130	35.02	152	80.9	0	1	0	1	0	0	0	0	0	0	0	1	0	0	0	1	0	0	0	0	0	9	2	?	6	2	0	0	0	0	1	0	0	1	0	0	0	0	0
52	M	?	36	91	20	81	112	22.04	165	60	?	?	?	?	?	?	?	1	1	0	0	0	0	0	0	1	0	0	0	0	0	5	?	?	6	?	0	0	0	0	1	0	1	0	0	0	0	0	0
36	F	295	36.2	103	18	77	105	30.73	152	71	0	1	0	0	1	0	0	0	0	0	0	1	0	0	0	1	0	0	0	0	0	7	3	?	6	?	0	1	0	0	0	0	1	0	0	0	0	0	0
44	M	300	36	102	18	98	141	23.94	157	59	0	1	0	0	1	0	0	1	1	0	0	0	0	0	0	1	0	0	0	0	0	7	2	Y	6	?	0	1	0	0	0	0	0	1	0	0	0	0	0
64	M	295	36.2	74	19	84	137	26.35	167	73.5	0	1	0	0	0	0	1	1	0	0	0	0	0	0	0	1	0	0	0	0	0	?	2	?	6	?	1	0	0	0	0	0	0	0	1	0	0	0	0
67	F	584	36.2	98	17	88	121	24.75	157	61	?	?	?	?	?	?	?	0	1	0	0	0	0	0	0	1	0	0	0	0	0	7	?	?	6	?	?	?	?	?	?	?	0	0	1	0	0	0	0
68	M	296	36.2	77	18	67	100	28.48	159	72	0	1	0	0	1	0	0	0	0	0	0	1	0	0	0	1	0	0	0	0	0	2	2	Y	?	1	0	1	0	0	0	0	0	0	0	0	1	0	0
38	F	295	36.2	87	20	94	124	35.88	146.5	77	0	0	1	0	0	1	0	0	0	0	0	1	0	0	0	0	0	0	0	0	1	5	3	?	?	?	0	0	1	0	0	0	0	1	0	0	0	0	0
48	M	296	36.5	79	19	113	175	19.82	174	60	0	1	0	0	0	0	1	1	1	0	0	0	0	0	0	0	0	0	1	0	0	11	2	Y	6	?	1	0	0	0	0	0	1	0	0	0	0	0	0
23	F	293	36.7	100	14	60	110	?	?	?	?	?	?	?	?	?	?	?	?	?	?	?	?	?	?	?	?	?	?	?	?	?	?	?	?	?	?	?	?	?	?	?	?	?	?	?	?	?	?
98	M	290	36	70	18	72	131	22.94	152	53	0	1	0	0	1	0	0	1	0	0	0	0	0	0	0	1	0	0	0	0	0	5	?	?	14	?	0	0	1	0	0	0	0	0	1	0	0	0	0
60	F	296	36.6	112	19	148	214	22.97	156	55.9	0	1	1	1	0	0	0	1	0	0	0	0	0	0	0	1	0	0	0	0	0	13	1	?	9	1	0	0	1	0	0	0	0	1	0	0	0	0	0
65	F	296	36.4	80	19	71	133	26.84	158	67	0	0	1	0	1	0	0	0	0	0	0	1	0	0	0	1	0	0	0	0	0	13	1	?	3	?	0	0	1	0	0	0	0	1	0	0	0	0	0
59	M	295	36.2	75	16	79	137	26.7	172	79	?	?	?	?	?	?	?	0	0	0	0	1	0	0	0	1	0	0	0	0	0	7	?	?	6	?	0	0	1	0	0	0	0	1	0	0	0	0	0
44	F	296	36.3	97	16	64	100	33.01	158	82.4	1	0	0	0	1	1	0	0	1	0	0	0	0	0	0	1	0	0	0	0	0	15	1	?	6	1	0	0	1	0	0	0	1	0	0	0	0	0	0
33	F	296	36.1	100	18	96	136	25.71	159	65	0	1	0	1	1	0	0	0	0	0	0	1	0	0	0	1	0	0	0	0	0	7	2	N	6	?	0	1	0	0	0	0	1	0	0	0	0	0	0
48	F	296	36.5	96	18	74	103	28	147	60.5	?	?	?	?	?	?	?	0	0	0	0	1	0	0	0	1	0	0	0	0	0	7	?	?	9	?	0	0	1	0	0	0	0	0	1	0	0	0	0
45	M	311	36.4	66	18	83	136	27.92	165	76	0	1	0	1	0	1	0	1	1	0	0	1	0	0	0	1	0	0	0	0	0	5	3	Y	6	?	0	1	0	0	0	0	0	0	1	0	0	0	0
33	F	296	36.2	105	16	76	98	20.55	156	50	0	1	0	1	0	0	0	0	0	0	0	1	0	0	0	1	0	0	0	0	0	11	2	N	?	?	0	0	1	0	0	0	1	0	0	0	0	0	0
56	F	295	35.7	111	18	74	107	22.21	153	52	1	0	0	1	0	0	0	0	0	0	0	1	0	0	0	1	0	0	0	0	0	11	?	?	6	?	0	0	1	0	0	0	1	0	0	0	0	0	0
49	M	294	36.6	67	18	67	105	29.93	164	80.5	1	0	0	1	0	0	0	0	0	0	0	1	0	0	0	1	0	0	0	0	0	9	3	N	6	?	1	0	0	0	0	0	1	0	0	0	0	0	0
39	M	295	36	81	18	83	124	31.29	171	91.5	0	1	0	1	1	0	0	1	1	0	0	0	0	0	0	1	0	0	0	0	0	5	3	N	6	?	?	?	?	?	?	?	1	0	0	0	0	0	0
24	M	299	36.3	79	16	85	121	19.97	179	64	0	1	0	1	0	0	0	0	0	0	0	1	0	0	0	1	0	0	0	0	0	7	2	N	6	?	1	0	0	0	0	0	1	0	0	0	0	0	0
42	M	309	36.4	70	20	79	127	25.96	182	86	0	0	1	0	1	0	0	0	0	0	0	1	0	0	0	1	0	0	0	0	0	5	3	Y	13	2	0	0	1	0	0	0	0	1	0	0	0	0	0
35	M	295	36.2	74	17	73	116	25.91	173.5	78	?	?	?	?	?	?	?	0	0	0	0	1	0	0	0	1	0	0	0	0	0	7	?	?	6	?	0	0	1	0	0	0	1	0	0	0	0	0	0
53	M	296	36.2	138	18	92	113	26.2	172	77.5	0	1	0	0	1	0	0	0	0	0	0	1	0	0	0	1	0	0	0	0	0	9	2	Y	9	1	0	0	0	0	1	0	0	1	0	0	0	0	0
59	F	296	36.2	94	22	74	107	28.36	158	70.8	1	0	0	1	0	0	0	0	1	0	0	0	0	0	0	1	0	0	0	0	0	5	2	N	6	?	0	0	1	0	0	0	0	1	0	0	0	0	0
41	M	296	36.7	89	18	88	135	26.33	166.5	73	?	?	?	?	?	?	?	0	0	0	0	1	0	0	0	1	0	0	0	0	0	9	?	?	6	?	0	0	1	0	0	0	1	0	0	0	0	0	0
35	F	295	36.4	106	20	82	139	18.71	160	47.9	0	1	0	0	0	1	0	1	0	0	0	1	0	0	0	1	0	0	0	0	0	5	2	?	6	2	0	0	0	0	1	0	0	1	0	1	0	0	0
51	M	295	36.6	106	18	83	115	20.83	158	52	0	1	0	0	1	0	0	0	0	0	0	1	0	0	0	1	0	0	0	0	0	11	3	N	6	2	0	0	0	0	1	0	1	0	0	0	0	0	0
24	M	299	36.6	89	20	85	135	25.21	169	72	0	1	0	0	1	0	0	1	1	0	0	0	0	0	0	1	0	0	0	0	0	7	3	N	6	?	0	0	0	0	1	0	1	0	0	0	0	0	0
49	M	311	36.2	76	?	83	120	25.93	180	84	?	?	?	?	?	?	?	1	1	0	0	0	0	0	0	1	0	0	0	0	0	13	?	?	6	?	0	0	1	0	0	0	0	1	0	0	0	1	0
37	M	294	36.3	102	17	78	134	24.98	168	70.5	?	?	?	?	?	?	?	0	0	0	0	1	0	0	0	1	0	0	0	0	0	5	?	?	6	?	0	0	1	0	1	0	1	0	0	0	0	0	0
34	F	295	36.2	78	18	68	107	22.38	161	58	?	?	?	?	?	?	?	1	1	0	0	0	0	0	0	1	0	0	0	0	0	9	?	?	9	?	0	0	1	0	0	0	1	0	0	0	0	0	0
74	F	298	36.5	95	18	63	131	23.29	139	45	0	1	0	0	1	1	0	1	1	0	0	0	0	0	0	1	0	0	0	0	0	1	3	?	6	?	1	0	0	0	0	0	0	1	0	0	0	0	0
48	M	294	35.6	77	17	101	150	23.32	172	69	?	?	?	?	?	?	?	1	1	0	0	0	0	0	0	1	0	0	0	0	0	5	?	?	6	?	?	?	?	?	?	?	1	0	0	0	0	0	0
43	F	296	36.5	88	18	70	103	26.09	156	63.5	?	?	?	?	?	?	?	0	0	0	0	1	0	0	0	1	0	0	0	0	0	9	?	?	6	?	0	0	1	0	0	0	0	0	0	0	1	0	0
61	F	295	36.4	106	18	95	130	30.46	150.5	69	?	?	?	?	?	?	?	0	0	0	0	1	0	0	0	1	0	0	0	0	0	2	?	?	6	?	0	1	0	0	0	0	0	1	0	0	0	0	0
63	F	295	36.6	99	20	86	110	21.86	152	50.5	?	?	?	?	?	?	?	1	1	0	0	0	0	0	0	1	0	0	0	0	0	9	?	?	6	?	1	0	0	0	0	0	0	0	0	0	0	1	0
54	M	296	36.1	76	18	83	130	22.53	180	73	0	1	0	1	0	0	0	1	1	0	0	0	0	0	0	1	0	0	0	0	0	13	1	Y	9	2	0	0	1	0	0	0	1	0	0	0	0	0	0
36	F	?	36.4	82	18	80	109	20.55	165.5	56.3	0	1	0	0	1	0	0	1	0	0	0	0	0	0	0	1	0	0	0	0	0	13	2	?	15	2	0	0	1	0	0	0	1	0	0	0	0	0	0
82	M	290	36.5	57	17	54	113	26.77	164	72	1	0	0	1	0	0	0	1	1	0	0	0	0	0	0	1	0	0	0	0	0	7	2	Y	3	1	0	0	1	0	0	0	0	1	0	0	0	0	0
52	M	300	36	73	18	64	104	19.87	161	51.5	?	?	?	?	?	?	?	0	0	0	0	1	0	0	0	1	0	0	0	0	0	7	?	?	6	?	0	1	0	0	0	0	0	1	0	0	0	0	0
62	F	295	37	73	20	60	118	20.43	158	51	0	0	1	0	0	1	0	1	0	0	0	0	0	0	0	1	0	0	0	0	0	2	3	?	3	2	0	0	1	0	0	0	0	1	0	0	0	0	0
51	M	292	36.5	90	18	89	146	23.86	162.5	63	?	?	?	?	?	?	?	0	1	0	0	0	0	0	0	1	0	0	0	0	0	5	?	?	13	?	0	0	1	0	0	0	1	0	0	0	0	0	0
38	M	298	35.8	60	19	74	102	26.89	167	75	?	?	?	?	?	?	?	0	0	0	0	1	0	0	0	1	0	0	0	0	0	7	?	?	6	?	0	0	0	0	1	0	1	0	0	0	0	0	0
51	M	295	37.3	98	18	72	115	20.06	161	52	0	1	0	0	1	0	0	0	1	0	0	0	0	0	0	1	0	0	0	0	0	7	2	Y	6	?	0	0	0	0	1	0	0	0	1	0	0	0	0
23	F	296	36.4	62	18	62	94	22.91	156.5	56.1	0	1	0	0	1	0	0	1	1	0	0	0	0	0	0	1	0	0	0	0	0	11	2	?	6	?	?	?	?	?	?	?	1	0	0	0	0	0	0
39	M	292	36.3	69	18	73	125	27.02	171	79	?	?	?	?	?	?	?	0	0	0	0	1	0	0	0	1	0	0	0	0	0	9	?	?	6	?	0	0	1	0	0	0	1	0	0	0	0	0	0
42	M	294	36.5	87	17	84	146	31.93	172.5	95	0	0	1	1	0	0	0	1	1	0	0	1	0	0	0	1	0	0	0	0	0	5	3	Y	6	?	0	0	0	0	1	0	0	1	0	0	0	0	0
20	F	299	36.6	109	16	70	107	22.88	157	56.4	0	1	0	0	0	1	0	1	0	0	0	0	0	0	0	1	0	0	0	0	0	7	3	?	6	?	1	0	0	0	1	0	1	0	0	0	0	0	0
91	M	298	36.1	105	17	88	171	?	?	65.5	0	0	1	0	0	0	1	1	0	0	0	0	0	0	0	1	0	0	0	0	0	7	2	Y	14	?	0	0	0	1	0	0	0	1	0	0	0	0	0
61	F	295	36	110	20	84	118	33.6	151	76.6	0	0	1	1	0	0	0	0	0	0	0	1	0	0	0	1	0	0	0	0	0	5	3	?	6	?	0	1	0	0	0	0	0	1	0	0	0	0	0
39	F	293	36.3	96	17	62	114	25.56	156	62.2	?	?	?	?	?	?	?	0	0	0	0	1	0	0	0	1	0	0	0	0	0	9	?	?	6	?	0	0	1	0	0	0	1	0	0	0	0	0	0
28	M	295	36.6	93	18	74	120	24.03	158	60	0	1	0	1	0	0	0	1	1	0	0	0	0	0	0	1	0	0	0	0	0	5	3	N	6	?	1	0	0	0	0	0	1	0	0	0	0	0	0
65	F	309	36.2	82	18	76	128	20.04	151.5	46	0	0	1	0	0	0	1	1	1	0	0	0	0	0	0	1	0	0	0	0	0	7	3	N	6	?	0	0	1	0	0	0	0	0	1	0	0	0	0
40	M	295	36.2	58	19	85	124	23.81	169	68	0	1	0	0	1	0	0	0	1	0	0	0	0	0	0	1	0	0	0	0	0	5	3	N	6	?	0	0	1	0	0	0	1	0	0	0	0	0	0
43	M	292	36.4	89	18	65	103	21.01	169	60	?	?	?	?	?	?	?	0	0	0	0	1	0	0	0	1	0	0	0	0	0	9	?	?	6	?	0	0	1	0	0	0	0	0	1	0	0	0	0
37	M	?	37.1	81	20	69	109	20.49	180	66.4	0	1	0	0	1	0	0	1	1	0	0	0	0	0	0	1	0	0	0	0	0	9	3	Y	6	1	0	0	1	0	0	0	0	1	0	0	0	0	0
36	M	?	36.6	99	18	86	128	21.23	155	51	?	?	?	?	?	?	?	0	0	0	0	1	0	0	0	1	0	0	0	0	0	9	?	?	6	?	0	0	0	0	1	0	1	0	0	0	0	0	0
32	F	296	36.4	108	15	75	114	16.8	150	37.8	0	1	0	0	0	1	0	1	0	0	0	0	0	0	0	1	0	0	0	0	0	?	?	?	?	?	?	?	?	?	?	?	1	0	0	0	0	0	0
59	F	295	36.6	95	18	80	114	26.16	163	69.5	0	1	0	0	1	0	0	0	0	0	0	1	0	0	0	1	0	0	0	0	0	7	1	?	6	?	0	0	1	0	0	0	0	0	1	0	0	0	0
70	M	295	35.9	100	18	67	123	19.49	168	55	?	?	?	?	?	?	?	?	?	?	?	?	?	?	?	?	?	?	?	?	?	?	?	?	?	?	0	0	1	0	1	0	?	?	?	?	?	?	?
92	M	?	36.5	58	16	85	128	?	?	54	?	?	?	?	?	?	?	1	0	0	0	0	0	0	0	1	0	0	0	0	0	5	?	?	14	?	0	0	1	0	0	0	1	0	0	0	0	0	0
25	M	318	36.7	93	16	90	122	25.04	166	69	0	0	1	0	0	1	0	1	1	0	0	0	0	0	0	0	0	0	0	0	1	1	3	N	6	?	0	0	1	0	0	0	1	0	0	0	0	0	0
41	F	295	36.5	86	18	74	122	20.96	159	53	0	1	0	1	0	0	0	1	1	0	0	0	0	0	0	1	0	0	0	0	0	2	3	?	6	?	0	0	1	0	0	0	0	0	1	0	0	0	0
51	F	296	36.5	88	18	64	108	16.44	149	36.5	0	0	1	1	0	0	0	0	0	0	0	1	0	0	0	1	0	0	0	0	0	7	1	?	9	2	0	0	1	0	0	0	0	1	0	0	0	0	0
40	F	295	35.6	74	20	71	95	28.65	165	78	?	?	?	?	?	?	?	0	1	0	0	0	0	0	0	1	0	0	0	0	0	15	?	?	6	?	0	0	1	0	0	0	1	0	0	0	0	0	0
82	M	958	36.2	71	17	71	140	24.3	161	63	?	?	?	?	?	?	?	0	1	0	0	0	0	0	0	1	0	0	0	0	0	7	?	?	3	?	0	0	0	1	0	0	0	1	0	0	0	0	0
46	F	296	36.3	87	18	60	88	24.97	155	60	0	1	0	1	0	0	0	1	1	0	0	0	0	0	0	1	0	0	0	0	0	5	3	?	6	?	0	0	1	0	0	0	0	0	1	0	0	0	0
39	M	780	36.2	82	18	82	111	23.66	172	70	0	1	0	0	1	0	0	1	1	0	0	0	0	0	0	1	0	0	0	0	0	13	2	N	9	1	0	0	1	0	0	0	1	0	0	0	0	0	0
93	M	300	36.6	94	16	86	148	24.61	160	63	?	?	?	?	?	?	?	1	0	0	0	0	0	0	0	1	0	0	0	0	0	7	?	?	14	?	0	0	1	0	0	0	1	0	0	0	0	0	0
44	F	295	36.6	96	18	94	138	46.71	159	118.1	?	?	?	?	?	?	?	1	1	0	0	0	0	0	0	1	0	0	0	0	0	7	?	?	6	?	0	0	0	0	1	0	1	0	0	0	0	0	0
44	F	295	37.3	94	19	82	122	23.53	157	58	0	1	0	0	1	1	0	1	1	0	0	0	0	0	0	1	0	0	0	0	0	7	2	N	6	?	0	0	0	0	1	0	0	1	0	0	0	0	0
95	M	290	36.7	80	17	47	104	16.16	165	44	0	1	0	0	1	0	0	1	0	0	0	0	0	0	0	1	0	0	0	0	0	2	2	Y	14	?	0	0	1	0	0	0	0	1	0	0	0	0	0
51	M	294	36	78	18	78	134	27.99	161.5	73	0	1	0	0	0	1	0	0	0	0	0	1	0	0	0	1	0	0	0	0	0	5	3	Y	6	?	?	?	?	?	?	?	?	?	?	?	?	?	?
31	F	?	36.5	114	22	67	110	22.17	169.5	63.7	?	?	?	?	?	?	?	1	1	0	0	0	0	0	0	1	0	0	0	0	0	11	?	?	6	?	0	0	1	0	0	0	0	0	1	0	0	0	0
94	M	311	36.5	68	19	68	155	24.62	168	69.5	1	0	0	1	0	0	0	1	0	0	0	0	0	0	0	1	0	0	0	0	0	2	2	Y	14	?	0	0	1	0	0	0	0	1	0	0	0	0	0
53	F	?	36.6	84	18	70	104	22.59	151	51.5	1	0	0	0	0	1	0	1	0	0	0	0	0	0	0	1	0	0	0	0	0	9	2	?	6	?	0	0	0	0	1	0	0	0	0	1	0	0	0
61	M	295	36.8	76	20	83	151	23.88	165	65	0	1	0	1	1	0	0	1	1	0	0	0	0	0	0	1	0	0	0	0	0	2	3	Y	6	?	0	1	0	0	0	0	1	0	0	0	0	0	0
42	M	295	36	85	18	106	134	33.06	176.5	103	?	?	?	?	?	?	?	1	1	0	0	0	0	0	0	1	0	0	0	0	0	5	?	?	6	?	0	0	1	0	0	0	1	0	0	0	0	0	0
32	M	?	36.4	109	18	70	100	29.24	158	73	0	1	0	1	0	0	0	1	0	0	0	0	0	0	0	1	0	0	0	0	0	11	2	N	6	?	0	0	1	0	0	0	1	0	0	0	0	0	0
33	F	296	36.3	83	18	71	116	27.18	157	67	?	?	?	?	?	?	?	0	0	0	0	1	0	0	0	1	0	0	0	0	0	11	?	?	?	?	0	0	1	0	0	0	1	0	0	0	0	0	0
32	M	295	36.2	68	20	77	102	29.24	158	73	0	1	0	1	0	0	0	1	0	0	0	0	0	0	0	1	0	0	0	0	0	11	2	N	6	?	0	0	1	0	0	0	1	0	0	0	0	0	0
73	F	297	36.8	113	16	90	127	26.04	144	54	?	?	?	?	?	?	?	1	1	0	0	0	0	0	0	0	1	0	0	0	0	1	?	?	6	?	0	0	0	0	1	0	0	0	1	0	0	0	0
71	F	296	36.8	91	18	95	144	34.11	147	73.7	0	1	0	1	0	0	0	1	1	1	0	0	0	0	0	1	0	0	0	0	0	2	2	?	6	1	0	0	1	0	0	0	0	0	0	0	0	1	0
34	F	297	36.3	87	18	78	121	22.31	157	55	0	1	0	0	1	0	0	0	0	0	0	1	0	0	0	1	0	0	0	0	0	11	2	?	6	?	0	0	0	1	0	0	1	0	0	0	0	0	0
36	M	295	36.2	83	17	76	116	26.33	171	77	0	1	0	0	0	0	1	1	1	0	0	0	0	0	0	1	0	0	0	0	0	5	3	N	6	?	0	0	1	0	0	0	1	0	0	0	0	0	0
37	F	296	36.4	90	18	81	114	34.01	156.5	83.3	?	?	?	?	?	?	?	1	0	0	0	0	0	0	0	1	0	0	0	0	0	13	?	?	15	?	0	0	1	0	0	0	1	0	0	0	0	0	0
41	M	311	36.4	68	18	73	123	25.93	174	78.5	0	1	0	0	1	0	0	0	0	0	0	1	0	0	0	1	0	0	0	0	0	7	3	Y	9	2	0	0	1	0	0	0	1	0	0	0	0	0	0
53	M	295	36.4	78	18	88	124	25.56	157	63	0	1	0	0	1	0	0	0	0	0	0	1	0	0	0	1	0	0	0	0	0	7	?	Y	6	?	0	0	0	0	1	0	0	1	0	0	0	0	0
60	F	294	35.9	88	18	67	89	17.05	156	41.5	0	1	0	0	1	0	0	1	1	0	0	0	0	0	0	1	0	0	0	0	0	7	3	?	6	?	0	0	1	0	0	0	0	0	1	0	0	0	0
64	F	296	36.2	81	17	83	127	21.87	157	53.9	?	?	?	?	?	?	?	1	1	0	0	0	0	0	0	1	0	0	0	0	0	2	?	?	6	?	0	0	1	0	0	0	0	1	0	0	0	0	0
33	F	296	36.7	89	20	77	113	25.95	159	65.6	0	1	0	1	1	0	0	0	0	0	0	1	0	0	0	1	0	0	0	0	0	7	2	N	6	?	0	1	0	0	0	0	1	0	0	0	0	0	0
30	M	295	36.4	92	18	67	110	18.67	180	60.5	1	0	0	0	1	0	0	1	0	0	0	0	0	0	0	1	0	0	0	0	0	7	3	N	6	?	0	0	1	0	0	0	1	0	0	0	0	0	0
35	F	295	36	98	18	77	102	30.48	162	80	?	?	?	?	?	?	?	0	0	0	0	1	0	0	0	1	0	0	0	0	0	13	?	?	6	?	0	0	1	0	0	0	1	0	0	0	0	0	0
32	M	295	36.4	117	18	68	137	31.24	158	78	0	1	0	1	0	0	0	1	0	0	0	0	0	0	0	1	0	0	0	0	0	11	2	N	6	?	0	0	1	0	0	0	1	0	0	0	0	0	0
49	F	296	36	103	18	88	114	29.65	152	68.5	0	1	0	0	1	0	0	0	0	0	0	1	0	0	0	1	0	0	0	0	0	2	2	N	6	?	0	0	0	0	1	0	1	0	0	0	0	0	0
24	M	292	36.6	92	19	75	119	24.96	171	73	0	0	1	1	0	0	0	1	1	0	0	0	0	0	0	1	0	0	0	0	0	5	3	Y	6	?	0	0	1	0	0	0	1	0	0	0	0	0	0
84	F	290	35.9	100	20	77	140	27.7	152	64	0	1	0	0	0	1	0	0	0	0	0	1	0	0	0	1	0	0	0	0	0	1	3	N	6	?	0	0	1	0	0	0	0	1	0	0	0	0	0
53	F	295	36.2	107	18	94	132	?	?	?	0	0	1	1	0	0	0	0	0	0	0	1	0	0	0	1	0	0	0	0	0	5	3	?	6	?	0	0	1	0	0	0	1	0	0	0	0	0	0
52	F	296	37	104	20	64	103	21.87	159	55.3	0	0	1	1	0	0	0	1	1	0	0	0	0	0	0	1	0	0	0	0	0	9	2	N	6	?	0	0	0	0	1	0	1	0	0	0	0	0	0
64	M	295	36.2	81	19	69	90	19.33	164	52	0	1	0	?	?	?	?	1	1	0	0	0	0	0	0	1	0	0	0	0	0	2	3	Y	6	?	1	0	0	0	1	0	1	0	0	0	0	0	0
46	F	296	36.5	84	18	88	120	?	?	?	?	?	?	?	?	?	?	0	0	0	0	1	0	0	0	1	0	0	0	0	0	2	?	?	6	?	0	0	1	0	0	0	0	0	1	1	0	0	0
41	F	295	36	99	19	79	104	?	146	?	0	1	0	1	0	0	0	0	0	0	0	1	0	0	0	1	0	0	0	0	0	7	3	?	6	?	0	0	1	0	0	0	1	0	0	0	0	0	0
29	M	311	36.8	60	16	55	103	21.97	168	62	?	?	?	?	?	?	?	0	0	0	0	1	0	0	0	1	0	0	0	0	0	13	?	?	6	?	0	0	1	0	0	0	1	0	0	0	0	0	0
42	F	300	36.1	100	20	81	112	22.15	159	56	0	1	0	0	1	0	0	1	1	0	0	0	0	0	0	1	0	0	0	0	0	5	3	?	6	?	0	1	0	0	0	0	1	0	0	0	0	0	0
60	F	294	35.9	98	18	67	99	17.9	155	43	0	1	0	0	1	0	0	1	1	0	0	0	0	0	0	1	0	0	0	0	0	7	3	?	6	?	0	0	1	0	0	0	0	0	1	0	0	0	0
52	F	296	36.4	86	17	81	117	21.08	152	48.7	1	0	0	1	0	0	0	1	1	0	0	0	0	0	0	1	0	0	0	0	0	9	2	?	6	?	0	0	1	0	0	0	1	0	0	0	0	0	0
40	F	296	37	94	19	76	132	37.87	165	103.1	?	?	?	?	?	?	?	0	0	0	0	1	0	0	0	1	0	0	0	0	0	9	?	?	6	?	0	0	0	0	1	0	0	0	1	0	0	0	0
62	M	296	36.7	97	18	83	124	?	?	?	?	?	?	?	?	?	?	1	1	0	0	0	0	0	0	1	0	0	0	0	0	2	?	?	6	?	0	0	1	0	0	0	1	0	0	0	0	0	0
80	M	290	36	57	18	84	125	19.88	178	63	?	?	?	?	?	?	?	0	0	0	0	1	0	0	0	1	0	0	0	0	0	11	?	?	3	?	0	0	0	1	0	0	0	0	0	0	0	1	0
28	M	295	36.3	74	17	85	138	29.67	159	75	0	1	0	0	0	0	1	0	0	0	0	1	0	0	0	1	0	0	0	0	0	13	3	N	6	?	0	0	1	0	0	0	1	0	0	0	0	0	0
60	M	296	36.3	77	16	82	134	26.5	159	67	?	?	?	?	?	?	?	0	0	0	0	1	0	0	0	1	0	0	0	0	0	5	?	?	6	?	1	0	0	0	0	0	0	1	0	0	0	0	0
28	M	295	36.3	86	17	78	114	22.18	161	57.5	0	1	0	1	0	0	0	1	1	0	0	0	0	0	0	1	0	0	0	0	0	5	3	N	6	?	1	0	0	0	0	0	1	0	0	0	0	0	0
96	M	290	36.8	71	18	65	153	22.03	158	55	1	0	0	0	1	0	0	1	0	0	0	0	0	0	0	1	0	0	0	0	0	1	?	Y	14	?	0	0	1	0	0	0	0	1	0	0	0	0	0
59	F	296	36	105	19	103	169	29.24	158	73	0	1	0	0	1	0	0	0	1	0	0	0	0	0	0	1	0	0	0	0	0	5	2	N	6	?	0	0	1	0	0	0	0	1	0	0	0	0	0
49	M	298	35.8	90	19	95	146	24.98	165	68	0	0	1	1	0	0	1	1	1	0	0	0	0	0	0	1	0	0	0	0	0	5	3	N	6	?	0	0	0	0	1	0	1	0	0	0	0	0	0
54	F	296	36.4	71	18	88	140	28.82	157.5	71.5	?	?	?	?	?	?	?	1	1	0	0	0	0	0	0	1	0	0	0	0	0	7	?	?	15	?	0	0	0	1	0	0	0	1	0	0	0	0	0
63	F	296	36.3	89	18	90	130	22.43	158	56	?	?	?	?	?	?	?	0	1	0	0	1	0	0	0	1	0	0	0	0	0	13	?	?	6	?	0	0	0	0	1	0	0	0	1	0	0	0	0
42	M	?	36.2	71	16	64	98	26.96	169	77	1	0	0	1	0	0	0	0	0	0	0	1	0	0	0	1	0	0	0	0	0	9	3	N	6	?	0	0	1	0	0	0	1	0	0	0	0	0	0
51	M	295	38.6	74	19	80	122	23.88	170	69	0	0	1	1	0	0	0	0	1	0	0	0	0	0	0	1	0	0	0	0	0	5	3	Y	5	?	0	0	1	0	0	0	0	1	0	0	0	0	0
66	F	296	36.6	69	17	72	131	24.25	154	57.5	0	1	0	0	1	0	0	1	1	0	0	0	0	0	0	1	0	0	0	0	0	5	2	?	6	?	0	0	1	0	0	0	0	1	0	0	0	0	0
33	F	294	36.8	97	20	66	93	?	?	?	0	0	1	0	1	0	0	0	0	0	0	1	0	0	0	1	0	0	0	0	0	11	3	N	6	2	0	0	0	0	1	0	1	0	0	0	0	0	0
39	F	295	36.3	90	18	64	98	30.08	160	77	?	?	?	?	?	?	?	1	0	0	0	0	0	0	0	1	0	0	0	0	0	5	?	?	6	?	0	0	0	0	1	0	0	0	1	0	0	0	0
24	M	296	36.6	94	18	94	153	30.76	172	91	0	1	0	0	0	1	0	1	0	0	0	0	0	0	0	1	0	0	0	0	0	13	1	N	6	1	0	0	0	1	0	0	1	0	0	0	0	0	0
25	M	296	37.3	86	18	67	129	16.79	176	52	0	0	1	0	1	0	0	1	1	0	0	1	0	0	0	1	0	0	0	0	0	7	1	Y	15	2	0	0	1	0	0	0	1	0	0	0	0	0	0
25	M	318	36.4	60	19	56	103	20.31	169	58	0	1	0	0	0	0	1	1	1	0	0	0	0	0	0	1	0	0	0	0	0	7	3	N	6	?	0	0	0	0	1	0	1	0	0	0	0	0	0
46	M	295	36.2	78	18	66	109	20.34	176	63	?	?	?	?	?	?	?	0	0	0	0	1	0	0	0	1	0	0	0	0	0	9	?	?	6	?	0	0	1	0	0	0	1	0	0	0	0	0	0
44	F	295	36.2	91	17	69	110	26.33	147	56.9	0	1	0	1	0	0	0	0	0	0	0	1	0	0	0	1	0	0	0	0	0	7	1	?	9	2	0	0	1	0	0	0	1	0	0	0	0	0	0
59	M	294	36	87	20	103	147	24.53	147	53	0	1	0	0	1	1	0	0	1	0	0	0	0	0	0	1	0	0	0	0	0	1	3	N	9	2	0	0	1	0	0	0	1	0	0	0	0	0	0
37	F	296	36	75	18	82	106	29.36	155.5	71	?	?	?	?	?	?	?	1	0	0	0	0	0	0	0	1	0	0	0	0	0	13	?	?	9	?	0	0	0	1	0	0	1	0	0	0	0	0	0
49	F	296	36.4	94	16	77	110	22.68	157	55.9	1	0	0	1	0	0	0	1	1	0	0	0	0	0	0	1	0	0	0	0	0	5	2	N	6	?	1	0	0	0	0	0	1	0	0	0	0	0	0
60	F	295	36.4	91	18	89	130	23.87	149	53	?	?	?	?	?	?	?	1	1	0	0	0	0	0	0	1	0	0	0	0	0	2	?	?	6	?	0	0	1	0	0	0	0	1	0	0	0	0	0
23	M	298	36	83	20	98	134	23.2	181	76	0	1	0	0	0	1	0	1	1	0	0	0	0	0	0	1	0	0	0	0	0	9	3	Y	6	2	0	1	0	0	0	0	1	0	0	0	0	0	0
42	M	?	36.5	77	18	89	124	32.51	178	103	0	1	0	0	1	0	0	1	1	0	0	0	0	0	0	1	0	0	0	0	0	5	2	Y	13	2	0	0	0	0	1	0	0	0	1	0	0	0	0
20	M	296	36.4	97	16	66	121	30.88	179.5	99.5	0	1	0	0	1	0	0	1	1	0	0	0	0	0	0	1	0	0	0	0	0	7	2	N	6	?	0	0	1	0	0	0	1	0	0	0	0	0	0
56	M	296	36.1	83	18	61	103	25.71	165	70	0	1	0	0	1	0	0	0	1	0	0	0	0	0	0	1	0	0	0	0	0	5	3	Y	6	?	0	0	1	0	0	0	0	1	0	0	0	0	0
41	M	291	36.8	73	18	66	115	25.83	176	80	?	?	?	?	?	?	?	0	0	0	0	1	0	0	0	1	0	0	0	0	0	5	?	?	6	?	0	0	1	0	0	0	0	1	0	0	0	0	0
52	F	295	36.7	?	18	?	?	?	158	?	0	1	0	1	0	0	0	1	1	0	0	0	0	0	0	1	0	0	0	0	0	9	2	N	6	?	0	0	0	0	1	0	1	0	0	0	0	0	0
42	M	295	36.3	67	17	77	111	21.16	167	59	?	?	?	?	?	?	?	0	0	0	0	1	0	0	0	1	0	0	0	0	0	7	?	?	6	?	1	0	0	0	0	0	1	0	0	0	0	0	0
15	M	295	36.9	60	18	70	116	26.96	169	77	0	1	0	0	1	0	0	1	0	0	0	0	0	0	0	1	0	0	0	0	0	5	2	N	6	?	0	0	1	0	0	0	1	0	0	0	0	0	0
26	M	295	36.1	117	19	87	128	24.68	172	73	0	1	0	0	0	1	0	1	0	0	0	0	0	0	0	1	0	0	0	0	0	7	2	N	6	?	0	0	1	0	0	0	1	0	0	0	0	0	0
49	M	295	36.6	88	18	71	116	20.57	165	56	0	0	1	1	0	0	0	1	1	0	0	0	0	0	0	1	0	0	0	0	0	5	3	N	6	?	0	0	0	0	1	0	1	0	0	0	0	0	0
46	F	295	36.3	64	20	76	135	22.9	160.5	59	?	?	?	?	?	?	?	1	1	0	0	0	0	0	0	1	0	0	0	0	0	5	?	?	6	?	0	0	0	0	1	0	0	0	0	0	0	1	0
51	F	296	36.3	86	16	60	86	20.32	163	54	?	?	?	?	?	?	?	1	1	0	0	0	0	0	0	1	0	0	0	0	0	5	?	?	6	?	0	0	1	0	0	0	1	0	0	0	0	0	0
31	F	295	36.4	102	20	72	115	35.38	155	85	0	0	1	0	1	0	0	0	0	0	0	1	0	0	0	1	0	0	0	0	0	6	2	?	6	2	0	0	0	1	0	0	1	0	0	0	0	0	0
51	F	?	36.4	83	17	89	132	18.14	154.5	43.3	0	1	0	1	0	0	0	1	0	0	0	0	0	0	0	1	0	0	0	0	0	5	3	?	6	?	0	1	0	0	0	0	0	0	1	0	0	0	0
55	M	294	36.8	62	18	71	118	27.1	163	72	0	1	0	1	0	0	0	0	0	0	0	1	0	0	0	1	0	0	0	0	0	5	3	N	6	?	0	0	0	0	1	0	1	0	0	0	0	0	0
21	M	295	36.3	63	19	90	134	23.81	169	68	?	?	?	?	?	?	?	1	1	0	0	0	0	0	0	1	0	0	0	0	0	9	?	?	6	?	0	0	0	0	1	0	1	0	0	0	0	0	0
44	M	296	36	100	18	73	110	30.85	165	84	0	1	0	0	0	0	1	1	1	0	0	0	0	0	0	1	0	0	0	0	0	13	2	Y	6	?	0	0	1	0	0	0	1	0	0	0	0	0	0
67	M	293	36.3	101	16	71	161	?	?	71.46	1	0	0	1	0	0	0	1	0	0	0	0	0	0	0	1	0	0	0	0	0	5	2	Y	4	1	0	0	0	1	0	0	?	?	?	?	?	?	?
36	M	295	36.2	109	20	72	115	27.64	158	69	0	1	0	1	0	0	0	0	0	0	0	1	0	0	0	1	0	0	0	0	0	9	2	Y	6	?	0	0	0	0	1	0	1	0	0	0	0	0	0
49	M	295	36.4	102	13	62	110	21.61	168	61	0	1	0	0	1	0	0	1	1	0	0	0	0	0	0	1	0	0	0	0	0	9	?	Y	6	?	1	0	0	0	0	0	?	?	?	?	?	?	?
57	M	295	35.8	66	19	80	101	23.42	156	57	?	?	?	?	?	?	?	1	1	0	0	0	0	0	0	1	0	0	0	0	0	2	?	?	9	?	0	0	0	0	1	0	1	0	0	0	0	0	0
24	M	298	36.5	53	18	63	110	25.65	171	75	?	?	?	?	?	?	?	1	1	0	0	0	0	0	0	1	0	0	0	0	0	5	?	?	6	?	0	0	1	0	0	0	1	0	0	0	0	0	0
48	F	295	36.5	?	18	81	130	25.08	161	65	1	0	0	1	0	0	0	1	1	0	0	0	0	0	0	1	0	0	0	0	0	5	2	?	6	?	0	0	1	0	0	0	0	0	0	0	1	0	0
74	M	290	36.2	70	17	100	139	20.28	172	60	?	?	?	?	?	?	?	0	0	0	0	1	0	0	0	1	0	0	0	0	0	11	?	?	3	?	0	0	0	1	0	0	0	1	0	0	0	0	0
38	M	298	36.1	111	18	90	145	?	?	83	?	?	?	?	?	?	?	0	0	0	0	1	0	0	0	0	0	0	0	0	1	7	?	?	6	?	0	1	0	0	0	0	1	0	0	0	0	0	0
57	F	295	36.4	106	18	104	198	19.56	150	44	0	1	0	1	0	0	0	0	0	0	0	1	0	0	0	1	0	0	0	0	0	13	1	N	6	?	0	0	1	0	0	0	1	0	0	0	0	0	0
92	M	?	36.6	86	16	75	129	23.81	169	68	0	1	0	0	0	1	0	1	0	0	0	0	0	0	0	1	0	0	0	0	0	5	2	Y	14	?	0	0	1	0	0	0	0	1	0	0	0	0	0
68	F	294	35.7	90	18	72	110	20.35	133	36	?	?	?	?	?	?	?	0	1	0	0	0	0	0	0	1	0	0	0	0	0	2	?	?	6	?	0	0	1	0	0	0	0	1	0	0	0	0	0
42	F	296	36.5	88	16	80	111	22.72	159.5	57.8	?	?	?	?	?	?	?	0	0	0	0	1	0	0	0	1	0	0	0	0	0	11	?	?	9	?	0	0	1	0	0	0	1	0	0	0	0	0	0
44	M	294	36.8	71	16	86	133	34.48	172	102	?	?	?	?	?	?	?	1	1	0	0	0	0	0	0	1	0	0	0	0	0	5	?	?	6	?	0	0	1	0	0	0	0	0	0	0	0	1	0
50	F	295	36.8	110	20	61	94	13.19	169.5	37.9	0	1	0	0	1	0	0	0	1	0	0	0	0	0	0	1	0	0	0	0	0	7	2	?	6	?	?	?	?	?	?	?	0	0	1	0	0	0	0
43	M	?	36.2	106	18	81	131	21.55	175	66	1	0	0	1	0	0	0	1	1	0	0	0	0	0	0	1	0	0	0	0	0	11	1	Y	6	2	0	0	0	0	1	0	1	0	0	0	0	0	0
60	F	295	36.1	79	16	68	97	24.2	148	53	0	1	0	0	1	0	0	1	1	0	0	0	0	0	0	1	0	0	0	0	0	2	3	?	6	?	0	0	1	0	0	0	0	1	0	0	0	0	0
38	M	311	36.8	115	20	124	178	22.85	168	64.5	0	1	0	1	0	0	0	0	0	0	0	1	0	0	0	1	0	0	0	0	0	5	2	Y	4	2	0	0	1	0	0	0	1	0	0	0	0	0	0
42	M	296	35.9	100	18	72	105	26.73	173	80	1	0	0	1	0	0	0	0	0	0	0	1	0	0	0	1	0	0	0	0	0	7	2	Y	5	?	0	0	1	0	0	0	0	0	1	0	0	0	0
43	M	295	36.1	79	18	79	116	23.62	162	62	0	0	1	1	0	0	0	0	0	0	0	1	0	0	0	1	0	0	0	0	0	7	3	Y	10	?	0	0	1	0	0	0	1	0	0	0	0	0	0
50	F	295	35.9	75	17	95	131	32.89	154	78	0	1	0	0	1	0	0	1	1	0	0	0	0	0	0	1	0	0	0	0	0	2	2	?	6	?	0	0	1	0	0	0	0	0	1	0	0	0	0
30	M	295	37	106	17	71	143	26.42	174	80	0	1	0	0	0	0	1	1	1	0	0	0	0	0	0	1	0	0	0	0	0	5	3	N	6	?	0	0	1	0	0	0	1	0	0	0	0	0	0
45	M	296	36.8	69	18	58	99	21.51	167	60	0	0	1	0	1	0	0	0	0	0	0	1	0	0	0	1	0	0	0	0	0	9	?	Y	13	2	0	1	1	0	1	0	0	0	1	0	0	0	0
44	F	296	36.2	88	18	63	123	36.11	157	89	0	1	1	0	1	0	1	1	1	0	0	0	0	0	0	1	0	0	0	0	0	11	2	N	5	2	0	0	1	0	0	0	0	0	0	0	0	1	0
21	M	?	36.4	61	16	67	117	27.38	172	81	1	0	0	0	1	0	0	1	1	0	0	0	0	0	0	1	0	0	0	0	0	9	3	N	6	?	0	0	0	0	1	0	1	0	0	0	0	0	0
41	M	295	35.7	76	17	86	119	26.13	166	72	?	?	?	?	?	?	?	0	0	0	0	1	0	0	0	1	0	0	0	0	0	7	?	?	6	?	0	1	0	0	0	0	1	0	0	0	0	0	0
61	M	296	36	78	16	90	129	31.12	171	91	?	?	?	?	?	?	?	1	1	0	0	0	0	0	0	1	0	0	0	0	0	?	?	?	3	?	1	0	0	0	1	0	1	0	0	0	0	0	0
94	M	290	36	70	20	67	153	24.45	168	69	1	0	0	1	0	0	0	1	0	0	0	0	0	0	0	1	0	0	0	0	0	2	2	Y	14	?	0	0	1	0	0	0	0	1	0	0	0	0	0
43	F	295	36.2	128	18	79	121	24.84	163	66	0	0	1	0	0	1	0	0	0	0	0	1	0	0	0	1	0	0	0	0	0	13	2	?	6	?	0	0	0	0	1	0	0	0	1	0	0	0	0
30	F	295	36.4	107	17	87	119	31.99	163	85	0	1	0	1	0	0	0	0	0	0	0	1	0	0	0	1	0	0	0	0	0	13	2	?	6	?	0	0	0	1	1	0	1	0	0	0	0	0	0
38	F	295	36.6	96	18	73	101	25.78	163	68.5	1	0	0	1	0	0	0	1	1	0	0	0	0	0	0	1	0	0	0	0	0	13	2	?	6	?	0	0	0	1	0	0	1	0	0	0	0	0	0
60	F	295	36.9	96	18	66	96	21.1	157	52	0	1	0	0	1	0	0	1	0	0	0	0	0	0	0	1	0	0	0	0	0	2	3	?	6	?	1	0	0	0	0	0	1	0	0	0	0	0	0
33	F	296	35.8	96	18	68	94	19.98	155	48	0	1	0	1	0	0	0	0	0	0	0	1	0	0	0	1	0	0	0	0	0	11	2	N	6	?	0	0	1	0	0	0	1	0	0	0	0	0	0
50	M	?	36.7	85	17	72	115	22.27	160	57	0	1	0	1	0	0	0	1	1	0	0	0	0	0	0	1	0	0	0	0	0	11	2	N	6	?	0	0	1	0	0	0	0	1	0	0	0	0	0
51	F	295	36.6	100	19	95	117	31.2	154	74	0	0	1	0	0	1	0	1	1	0	0	0	0	0	0	1	0	0	0	0	0	5	2	?	?	?	0	0	1	0	0	0	1	0	0	0	0	0	0
39	F	295	36.5	91	18	79	133	28.32	157	69.8	0	0	1	1	0	0	0	1	1	0	0	0	0	0	0	1	0	0	0	0	0	13	2	N	9	?	0	0	1	0	0	0	0	0	1	0	0	0	0
42	M	305	37	82	16	71	108	26.13	166	72	0	1	0	0	1	0	0	1	1	0	0	0	0	0	0	1	0	0	0	0	0	13	2	Y	6	?	0	0	1	0	0	0	1	0	0	0	0	0	0
66	M	295	36	108	18	78	143	27.25	167	76	?	?	?	?	?	?	?	0	0	0	0	1	0	0	0	1	0	0	0	0	0	5	?	?	5	?	0	0	1	0	0	0	?	?	?	?	?	?	?
82	F	290	36.8	88	20	57	152	?	?	?	?	?	?	?	?	?	?	?	?	?	?	?	?	?	?	?	?	?	?	?	?	?	?	?	?	?	?	?	?	?	?	?	?	?	?	?	?	?	?
53	M	295	36.3	114	?	?	?	22.73	177	71.2	?	?	?	?	?	?	?	0	0	0	0	1	0	0	0	1	0	0	0	0	0	9	?	?	6	?	0	0	1	0	0	0	1	0	0	0	0	0	0
34	M	298	36.5	60	20	72	121	25.01	172	74	0	1	0	1	0	0	0	1	1	0	0	0	0	0	0	1	0	0	0	0	0	9	3	Y	13	?	0	0	1	0	0	0	1	0	0	0	0	0	0
40	F	296	37	104	20	89	129	31.49	170	91	0	1	0	1	0	0	0	1	0	0	0	0	0	0	0	1	0	0	0	0	0	7	3	?	6	?	0	0	0	0	1	0	0	0	1	0	0	0	0
34	M	295	36.6	64	18	68	146	20.88	173	62.5	0	0	1	1	0	0	0	0	0	0	0	1	0	0	0	1	0	0	0	0	0	9	3	Y	6	?	0	0	1	0	0	0	1	0	0	0	0	0	0
45	M	295	36.2	78	18	71	120	19.83	165	54	0	1	0	0	1	1	0	1	0	0	0	0	0	0	0	1	0	0	0	0	0	5	?	N	6	?	1	0	0	0	0	0	1	0	0	0	0	0	0
31	M	299	36.3	105	18	72	124	18.87	166	52	0	1	0	0	0	1	0	1	0	0	0	0	0	0	0	0	0	0	0	0	1	1	3	N	6	?	1	0	0	0	1	0	1	0	0	0	0	0	0
48	M	295	36.2	100	18	76	119	21.87	167	61	?	?	?	?	?	?	?	1	1	0	0	0	0	0	0	1	0	0	0	0	0	5	?	?	6	?	1	0	0	0	1	0	0	0	1	0	0	0	0
43	M	296	36.3	81	19	68	113	26.53	172	78.5	0	1	0	0	1	0	0	1	1	0	0	0	0	0	0	1	0	0	0	0	0	11	3	N	15	1	0	0	1	0	0	0	0	1	0	0	0	0	0
51	F	295	36.8	105	17	71	105	27.89	155	67	?	?	?	?	?	?	?	1	1	0	0	0	0	0	0	1	0	0	0	0	0	13	?	?	6	?	0	0	1	0	0	0	0	1	0	0	0	0	0
64	F	295	36.4	101	20	84	141	24.03	154	57	0	0	1	1	0	0	0	1	1	0	0	0	0	0	0	1	0	0	0	0	0	2	?	?	6	?	0	0	1	0	0	0	0	1	0	0	0	0	0
49	F	295	36.2	86	18	94	139	27.12	156	66	?	?	?	?	?	?	?	1	1	0	0	0	0	0	0	1	0	0	0	0	0	5	?	?	6	?	0	0	0	0	1	0	0	0	1	0	0	0	0
42	M	294	36	88	18	85	147	32.11	172	95	?	?	?	?	?	?	?	0	0	0	0	1	0	0	0	1	0	0	0	0	0	5	?	?	6	?	0	0	0	0	1	0	0	1	0	0	0	0	0
80	M	297	37	89	18	72	137	23.26	171	68	0	1	0	0	1	0	0	0	1	0	0	0	0	0	0	1	0	0	0	0	0	1	?	Y	13	1	0	0	1	0	0	0	0	0	0	0	0	1	0
36	F	295	36.4	67	20	85	126	26.68	155	64.1	0	1	0	1	0	0	0	1	1	0	0	1	0	0	0	1	0	0	0	0	0	7	3	N	6	?	0	1	0	0	0	0	1	0	0	0	0	0	0
38	F	295	35.9	90	18	88	118	28.58	162	75	0	1	0	1	0	0	0	0	0	0	0	1	0	0	0	1	0	0	0	0	0	5	3	?	6	?	0	0	1	0	0	0	1	0	0	0	0	0	0
49	M	295	36.5	85	18	90	134	?	?	?	?	?	?	?	?	?	?	0	0	0	0	1	0	0	0	0	0	0	0	0	1	7	?	?	6	?	0	0	0	0	1	0	1	0	0	0	0	0	0
66	M	294	36.7	69	18	73	119	22.76	169	65	0	1	0	0	1	0	0	1	1	0	0	0	0	0	0	1	0	0	0	0	0	7	1	Y	3	1	0	0	1	0	0	0	0	1	0	0	0	0	0
22	M	318	36.6	69	18	67	101	22.21	153	52	0	1	0	0	0	1	0	1	0	0	0	0	0	0	0	0	0	0	0	0	1	7	2	N	6	?	0	0	1	0	0	0	1	0	0	0	0	0	0
56	F	296	35.8	100	19	99	149	23.5	153	55	0	1	0	0	1	0	0	1	0	0	0	0	0	0	0	1	0	0	0	0	0	13	2	?	6	?	0	0	0	0	1	0	0	0	1	0	0	0	0
52	M	291	36	66	18	61	103	23.15	161	60	0	0	1	1	0	0	0	0	0	0	0	1	0	0	0	1	0	0	0	0	0	7	3	Y	6	?	0	1	0	0	0	0	0	1	0	0	0	0	0
67	F	298	35.8	78	19	69	124	22.52	146	48	1	0	0	0	0	0	1	1	1	0	0	0	0	1	0	1	0	0	0	0	0	9	2	?	6	2	0	0	1	0	0	0	0	0	1	0	0	0	0
62	M	296	36.1	73	18	84	120	30.89	173.5	93	0	1	0	1	0	0	0	1	1	0	0	0	0	0	0	1	0	0	0	0	0	13	3	Y	6	?	0	0	1	0	0	0	0	0	1	0	0	0	0
55	M	295	36	68	18	96	141	19.54	167	54.5	0	1	0	0	1	0	0	0	0	0	0	1	0	0	0	1	0	0	0	0	0	9	3	Y	6	?	0	0	1	0	1	0	1	0	0	0	0	0	0
48	M	294	36.4	87	18	108	150	35.63	176.5	111	?	?	?	?	?	?	?	0	0	0	0	1	0	0	0	1	0	0	0	0	0	5	?	?	6	?	0	0	0	0	1	0	0	0	1	0	0	0	0
59	F	295	35.9	82	18	75	120	20.96	159	53	1	0	0	0	1	0	0	0	0	0	0	1	0	0	0	1	0	0	0	0	0	5	3	?	6	?	0	0	0	0	1	0	0	1	0	0	0	0	0
42	M	296	36.4	119	16	77	132	26.57	168	75	0	1	0	1	0	0	0	1	1	0	0	1	0	0	0	1	0	0	0	0	0	7	3	Y	6	?	0	0	1	0	0	0	0	1	0	0	1	0	0
38	M	292	36.3	85	18	83	120	25.04	166	69	?	?	?	?	?	?	?	0	0	0	0	1	0	0	0	1	0	0	0	0	0	7	?	?	6	?	0	0	0	1	0	0	?	?	?	?	?	?	?
33	M	298	36.4	90	18	80	120	30.08	172	89	?	?	?	?	?	?	?	0	0	0	0	1	0	0	0	1	0	0	0	0	0	9	?	?	6	?	0	0	1	0	0	0	1	0	0	0	0	0	0
50	F	296	36.5	89	19	60	100	33.19	144.5	69.3	0	1	0	?	?	?	?	1	0	0	0	1	0	0	0	1	0	0	0	0	0	5	2	?	7	?	1	0	0	0	1	0	0	0	0	0	0	0	1
83	M	290	36.9	82	17	62	129	20.17	159	51	0	1	0	0	1	0	0	0	1	0	0	1	0	0	0	1	0	0	0	0	0	2	3	Y	3	?	0	0	1	0	0	0	0	1	0	0	0	0	0
58	M	967	35.8	84	20	77	141	24.3	161	63	1	0	0	0	1	0	0	0	0	0	0	1	0	0	0	1	0	0	0	0	0	2	3	Y	13	1	0	0	1	0	0	0	0	1	0	0	0	0	0
39	F	295	36.3	80	20	63	110	26.47	161	68.6	0	1	0	0	0	0	1	1	0	0	0	0	0	0	0	1	0	0	0	0	0	2	3	N	7	?	0	0	1	0	0	0	0	1	0	0	0	0	0
61	M	295	36	60	17	84	135	28.63	164	77	0	1	0	0	1	0	0	0	0	0	0	1	0	0	0	1	0	0	0	0	0	7	1	Y	13	?	0	0	0	1	0	0	?	?	?	?	?	?	?
58	F	298	36	61	20	113	183	22.03	158	55	?	?	?	?	?	?	?	?	?	?	?	?	?	?	?	?	?	?	?	?	?	?	?	?	?	?	?	?	?	?	?	?	?	?	?	?	?	?	?
25	F	298	36.1	72	20	66	119	22.79	166	62.8	0	1	0	0	1	0	0	1	0	0	0	0	0	0	0	1	0	0	0	0	0	13	3	N	15	1	0	0	1	0	0	0	1	0	0	0	0	0	0
42	M	295	36.7	107	18	83	130	33.46	164	90	?	?	?	?	?	?	?	1	1	0	0	0	0	0	0	1	0	0	0	0	0	2	?	?	6	?	0	0	0	0	1	0	1	0	0	0	0	0	0
59	M	294	36.1	120	17	63	132	24.1	149	53.5	1	0	0	0	1	1	0	1	1	0	0	0	0	0	0	1	0	0	0	0	0	2	3	N	6	2	1	0	0	0	0	0	1	0	0	0	0	0	0
86	F	298	37.2	71	20	61	135	27.03	149	60	?	?	?	?	?	?	?	0	1	0	0	0	0	0	0	1	0	0	0	0	0	2	?	?	7	?	0	0	1	0	0	0	0	1	0	0	0	0	0
37	M	294	35.8	97	17	94	129	25.16	168	71	0	0	1	?	?	?	?	0	0	0	0	1	0	0	0	1	0	0	0	0	0	5	3	Y	6	2	0	0	1	0	1	0	1	0	0	0	0	0	0
55	M	297	36.3	68	19	56	92	26.56	163.5	71	0	1	0	0	1	0	0	0	0	0	0	1	0	0	0	1	0	0	0	0	0	2	3	Y	6	2	1	0	0	0	0	0	1	0	0	0	0	0	0
34	F	296	36.5	88	20	67	118	33.44	160	85.6	?	?	?	?	?	?	?	1	1	0	0	0	0	0	0	1	0	0	0	0	0	11	?	?	6	?	0	0	1	0	0	0	1	0	0	0	0	0	0
59	M	?	36.5	76	17	70	117	22.52	149	50	0	1	0	0	1	1	0	0	1	0	0	0	0	0	0	1	0	0	0	0	0	1	3	N	9	2	0	0	1	0	0	0	1	0	0	0	0	0	0
56	M	295	36.5	99	18	87	136	23.94	177	75	1	0	0	1	0	0	0	0	0	0	0	1	0	0	0	1	0	0	0	0	0	11	2	Y	6	?	0	0	0	0	1	0	1	0	0	0	0	0	0
36	M	296	36.9	67	18	76	116	?	?	?	0	1	0	0	1	0	0	1	0	0	0	0	0	0	0	1	0	0	0	0	0	7	2	Y	6	?	?	?	?	?	?	?	0	1	0	0	0	0	0
36	M	967	37	89	18	65	110	30.45	170	88	0	0	1	0	1	0	0	1	1	0	0	0	0	0	0	1	0	0	0	0	0	7	2	Y	6	2	0	1	0	0	0	0	1	0	0	0	0	0	0
61	F	295	36.5	88	18	86	124	26.77	164	72	0	1	0	1	0	0	0	0	0	0	0	1	0	0	0	1	0	0	0	0	0	5	3	?	6	?	0	1	0	0	0	0	0	1	0	0	0	0	0
45	F	295	36.4	92	19	84	108	34.17	153	80	0	0	1	0	0	1	0	0	1	0	0	0	0	0	0	1	0	0	0	0	0	2	3	?	6	?	0	0	0	0	1	0	1	0	0	0	0	0	0
38	F	?	36.5	70	18	65	149	25.56	157	63	?	?	?	?	?	?	?	0	0	0	0	1	0	0	0	0	0	0	0	0	1	9	?	?	6	?	?	?	?	?	?	?	0	0	1	0	0	0	0
38	M	292	36.5	80	16	95	142	28.09	180	91	?	?	?	?	?	?	?	0	0	0	0	1	0	0	0	1	0	0	0	0	0	9	?	?	6	?	0	0	1	0	0	0	1	0	0	0	0	0	0
54	M	294	36.4	89	17	79	106	35.06	152	81	0	1	0	0	0	0	1	1	1	0	0	0	0	0	0	1	0	0	0	0	0	2	3	N	6	?	0	0	0	1	0	0	0	0	1	0	0	0	0
25	F	296	36.4	69	18	78	128	26.64	155	64	0	1	0	?	?	?	?	1	0	0	0	0	0	0	0	1	0	0	0	0	0	7	2	N	6	2	0	0	1	0	0	0	1	0	0	0	0	0	0
56	M	295	36.2	104	19	74	111	19.68	157	48.5	0	1	0	0	1	0	0	1	1	0	0	0	0	0	0	1	0	0	0	0	0	5	?	Y	6	?	0	0	0	0	1	0	1	0	0	0	0	0	0
75	M	311	36.2	75	16	63	107	24.02	169.5	69	?	?	?	?	?	?	?	0	0	0	0	1	0	0	0	1	0	0	0	0	0	7	?	?	6	?	0	0	1	0	0	0	0	0	0	0	0	1	0
63	F	290	36.5	62	18	62	126	?	?	?	0	0	1	1	0	0	0	1	1	0	0	0	0	0	0	1	0	0	0	0	0	9	2	?	6	?	0	0	0	1	0	0	0	1	0	0	0	0	0
30	M	295	36.7	87	20	73	122	32.32	165	88	0	1	0	1	0	0	0	0	1	0	0	1	0	0	0	1	0	0	0	0	0	7	?	N	6	?	0	0	1	0	1	0	1	0	0	0	0	0	0
30	F	296	36.6	68	17	60	94	17.93	157	44.2	?	?	?	?	?	?	?	1	0	0	0	0	0	0	0	1	0	0	0	0	0	7	?	?	9	?	0	1	0	0	0	0	1	0	0	0	0	0	0
31	M	295	35.7	76	18	60	102	21.55	175	66	1	0	0	0	1	0	0	0	0	0	0	1	0	0	0	1	0	0	0	0	0	13	2	N	6	?	0	0	1	0	0	0	1	0	0	0	0	0	0
30	M	?	36.6	109	16	77	134	28.67	183	96	0	1	0	1	0	0	0	1	0	0	0	0	0	0	0	1	0	0	0	0	0	7	?	N	6	?	1	0	0	0	1	0	1	0	0	0	0	0	0
59	F	295	36.6	80	14	59	117	23.26	156	56.6	0	0	1	1	0	0	0	1	1	0	0	0	0	0	0	1	0	0	0	0	0	?	?	?	?	?	?	?	?	?	?	?	?	?	?	?	?	?	?
31	M	299	36	141	19	64	102	17.21	167	48	?	?	?	?	?	?	?	1	0	0	0	0	0	0	0	0	0	0	0	0	1	1	?	?	6	?	1	0	0	0	1	0	1	0	0	0	0	0	0
78	F	290	36.3	74	18	81	166	20.26	140	39.7	0	0	1	1	0	0	0	0	1	0	0	0	0	0	0	1	0	0	0	0	0	1	3	N	6	?	0	0	1	0	0	0	0	0	0	0	0	1	0
21	F	298	36.4	82	18	65	113	26.22	155	63	0	1	0	0	1	0	0	1	0	0	0	0	0	0	0	1	0	0	0	0	0	7	1	N	6	?	0	0	1	0	0	0	1	0	0	0	0	0	0
57	F	309	36.9	73	18	71	112	22.06	155	53	0	1	0	1	0	0	0	1	1	0	0	0	0	0	0	1	0	0	0	0	0	2	2	N	9	?	0	0	1	0	0	0	0	0	1	0	0	0	0
38	M	296	36.2	93	18	75	119	23.71	163	63	?	?	?	?	?	?	?	0	0	0	0	1	0	0	0	1	0	0	0	0	0	13	?	?	5	?	0	0	1	0	0	0	1	0	0	0	0	0	0
42	M	296	36.5	73	17	91	167	26.4	173	79	?	?	?	?	?	?	?	0	0	0	0	1	0	0	0	1	0	0	0	0	0	7	?	?	5	?	0	0	0	0	1	0	0	0	1	0	0	0	0
41	F	295	35.8	?	?	?	?	19.44	147	42	0	1	0	1	0	0	0	0	0	0	0	1	0	0	0	1	0	0	0	0	0	7	3	?	6	?	0	0	1	0	0	0	1	0	0	0	0	0	0
64	F	296	36.4	106	17	61	95	24.24	152	56	0	1	0	0	1	0	0	0	0	0	0	1	0	0	0	1	0	0	0	0	0	5	2	N	7	2	0	0	1	0	0	0	0	0	0	0	0	1	0
66	M	296	36	71	18	74	111	22.22	150	50	?	?	?	?	?	?	?	0	0	0	0	1	0	0	0	1	0	0	0	0	0	2	?	?	6	?	0	0	0	0	1	0	0	0	1	0	0	0	0
54	F	296	36.5	102	18	81	111	25.71	159	65	0	1	0	0	0	0	1	0	0	0	0	1	0	0	0	0	0	0	0	0	1	2	2	N	6	?	0	0	0	0	1	0	0	0	1	0	0	0	0
28	M	295	36.1	64	18	70	115	28.65	165	78	0	1	0	0	0	0	1	0	0	0	0	1	0	0	0	1	0	0	0	0	0	13	3	N	6	?	0	0	1	0	0	0	1	0	0	0	0	0	0
41	F	295	35.7	103	17	74	102	19.98	145	42	0	1	0	1	0	0	0	0	0	0	0	1	0	0	0	1	0	0	0	0	0	7	3	?	6	?	0	0	1	0	0	0	1	0	0	0	0	0	0
27	M	299	36.2	83	18	66	114	27.99	157	69	?	?	?	?	?	?	?	0	0	0	0	1	0	0	0	1	0	0	0	0	0	7	?	?	6	?	0	0	0	0	1	0	1	0	0	0	0	0	0
44	M	296	36.7	102	19	88	133	27.12	176	84	1	0	0	0	0	1	0	1	1	0	0	0	0	0	0	1	0	0	0	0	0	5	3	Y	6	?	0	0	1	0	0	0	1	0	0	0	0	0	0
31	F	295	36.8	114	20	90	128	49.12	154	116.5	0	0	1	0	1	0	0	0	0	0	0	1	0	0	0	1	0	0	0	0	0	6	2	?	6	2	0	0	0	1	0	0	1	0	0	0	0	0	0
84	M	290	36.9	102	18	83	133	18.87	166	52	0	1	0	0	0	1	0	0	0	0	0	1	0	0	0	1	0	0	0	0	0	13	1	Y	3	?	0	0	0	1	0	0	0	1	0	0	0	0	0
26	F	518	36.6	91	20	80	120	16.87	168	47.6	?	?	?	?	?	?	?	1	1	0	0	0	0	0	0	1	0	0	0	0	0	9	?	?	9	?	?	?	?	?	?	?	0	1	1	0	0	0	0
67	M	296	36.2	87	18	64	126	28.38	171	83	?	?	?	?	?	?	?	0	0	0	0	1	0	0	0	1	0	0	0	0	0	13	?	?	6	?	0	0	1	0	0	0	0	0	1	0	0	0	0
63	F	296	36.1	100	17	96	154	17.43	163	46.3	0	1	0	0	0	1	0	0	1	0	0	0	0	0	0	1	0	0	0	0	0	2	3	?	9	?	0	1	0	0	0	0	0	0	1	0	0	0	0
52	F	295	36.6	107	20	67	106	21.67	158	54.1	0	0	1	1	0	0	0	1	1	0	0	0	0	0	0	1	0	0	0	0	0	9	2	N	6	?	0	0	0	0	1	0	1	0	0	0	0	0	0
61	M	296	36.7	119	18	65	103	25.95	170	75	?	?	?	?	?	?	?	0	0	0	0	1	0	0	0	1	0	0	0	0	0	5	?	?	13	?	0	0	0	0	1	0	0	0	1	0	0	0	0
42	F	296	36.1	79	16	69	98	20.96	159	53	1	0	0	0	0	1	0	0	0	0	0	1	0	0	0	1	0	0	0	0	0	11	2	?	9	1	0	0	1	0	0	0	1	0	0	0	0	0	0
56	M	296	36.2	66	19	75	123	24.06	173	72	1	1	0	0	1	0	1	0	0	0	0	1	0	0	0	1	0	0	0	0	0	7	2	Y	6	?	0	0	0	0	1	0	0	1	0	0	0	0	0
43	F	300	36	90	20	76	116	26.58	149	59	?	?	?	?	?	?	?	1	0	0	0	0	0	0	0	1	0	0	0	0	0	5	?	?	9	?	0	0	1	0	0	0	0	0	1	0	0	0	0
56	F	296	36.3	84	20	91	142	26.22	150.5	59.4	?	?	?	?	?	?	?	1	1	0	0	0	0	0	0	1	0	0	0	0	0	2	?	?	5	?	0	0	1	0	0	0	0	0	1	0	0	0	0
73	M	?	36.9	92	18	61	125	28.4	157	70	0	1	0	1	0	0	0	1	1	0	0	0	0	0	0	1	0	0	0	0	0	7	2	Y	6	?	0	0	1	0	0	0	0	1	0	0	0	0	0
32	M	317	36.1	90	18	77	128	30.12	153	70.5	?	?	?	?	?	?	?	0	0	0	0	1	0	0	0	1	0	0	0	0	0	2	?	?	6	?	0	0	1	0	0	0	1	0	0	0	0	0	0
76	F	290	35.8	80	18	87	156	?	?	47	?	?	?	?	?	?	?	0	1	0	0	0	0	0	0	1	0	0	0	0	0	1	?	?	6	?	?	?	?	?	?	?	0	1	0	0	0	0	0
45	F	304	36.2	108	18	73	116	17.94	161.5	46.8	0	0	1	0	1	0	0	1	0	0	0	0	0	0	0	1	0	0	0	0	0	5	2	?	6	?	0	0	1	0	0	0	0	0	1	0	0	0	0
63	F	298	36.2	75	18	85	143	18.63	160.5	48	?	?	?	?	?	?	?	0	0	0	0	1	0	0	0	1	0	0	0	0	0	2	?	?	5	?	0	0	1	0	0	0	0	1	0	0	0	0	0
25	M	296	36.1	97	18	91	133	15.47	178	49	?	?	?	?	?	?	?	0	0	0	0	1	0	0	0	1	0	0	0	0	0	9	?	?	15	?	0	0	1	0	0	0	1	0	0	0	0	0	0
52	M	295	37.2	93	20	80	139	27.07	158.5	68	0	1	0	0	1	0	0	0	1	0	0	0	0	0	0	1	0	0	0	0	0	5	3	Y	6	2	0	0	1	0	1	0	0	0	1	0	0	0	0
44	F	295	36	99	18	69	100	23.52	163	62.5	?	?	?	?	?	?	?	0	0	0	0	1	0	0	0	1	0	0	0	0	0	7	?	?	6	?	?	?	?	?	?	?	1	0	0	0	0	0	0
29	M	?	36.9	96	18	79	134	38.87	172	115	0	0	1	1	0	0	0	1	1	0	0	0	0	0	0	1	0	0	0	0	0	11	3	Y	6	?	0	0	1	0	0	0	1	0	0	0	0	0	0
49	F	295	36.2	120	17	57	96	19.42	163	51.6	0	1	0	0	1	0	0	1	0	0	0	0	0	0	0	1	0	0	0	0	0	13	2	N	6	2	0	0	1	0	0	0	1	0	0	0	0	0	0
51	F	298	36	84	18	99	131	26.56	154	63	0	1	0	1	0	0	0	0	0	0	0	1	0	0	0	1	0	0	0	0	0	5	2	?	7	1	0	0	1	0	0	0	0	0	0	0	0	1	0
49	M	291	36.5	155	18	75	133	22.27	160	57	?	?	?	?	?	?	?	1	1	0	0	0	0	0	0	1	0	0	0	0	0	7	?	?	6	?	0	0	1	0	0	0	0	1	0	0	0	0	0
44	M	296	37.2	75	18	89	147	29.93	164.5	81	1	0	0	1	0	0	0	1	0	0	0	0	0	0	0	1	0	0	0	0	0	7	2	N	6	2	0	0	0	0	1	0	1	0	0	0	0	0	0
28	M	295	36.1	73	18	79	102	21.72	162	57	0	0	1	1	0	0	0	1	1	0	0	0	0	0	0	1	0	0	0	0	0	5	3	N	6	?	1	0	0	0	0	0	1	0	0	0	0	0	0
42	F	298	36.5	58	18	73	128	25.42	162	66.7	0	1	1	1	0	0	0	1	0	0	0	0	0	0	0	1	0	0	0	0	0	7	?	N	6	?	0	0	0	0	1	0	0	1	0	0	0	0	0
27	M	312	36.5	90	17	79	137	23.04	166	63.5	?	?	?	?	?	?	?	0	0	0	0	1	0	0	0	?	?	?	?	?	?	13	?	?	6	?	?	?	?	?	?	?	1	0	0	0	0	0	0
51	M	295	36.2	77	16	63	87	23.73	159	60	0	1	0	0	0	1	0	0	0	0	0	1	0	0	0	1	0	0	0	0	0	5	2	N	6	?	0	0	0	0	1	0	0	0	0	0	1	0	0
94	M	290	35.5	61	18	71	146	26.91	156	65.5	0	1	0	0	1	0	0	0	0	0	0	1	0	0	0	1	0	0	0	0	0	2	2	Y	14	?	0	0	1	0	0	0	0	1	0	0	0	0	0
39	M	317	36.4	84	18	69	100	20.69	166	57	0	1	0	1	0	0	0	1	1	0	0	0	0	0	0	1	0	0	0	0	0	9	3	N	6	?	1	0	0	0	0	0	1	0	0	0	0	0	0
67	F	295	35.8	91	18	77	127	26.56	146.5	57	?	?	?	?	?	?	?	0	1	0	0	0	0	0	0	1	0	0	0	0	0	7	?	?	6	?	0	0	0	0	1	0	0	1	0	0	0	0	0
41	F	295	36.4	90	19	66	87	17.59	147	38	0	1	0	1	0	0	0	0	0	0	0	1	0	0	0	1	0	0	0	0	0	7	3	?	6	?	0	0	1	0	0	0	1	0	0	0	0	0	0
35	F	295	35.8	97	16	67	112	22.07	152	51	?	?	?	?	?	?	?	0	0	0	0	1	0	0	0	1	0	0	0	0	0	13	?	?	6	?	0	0	0	1	0	0	1	0	0	0	0	0	0
59	M	296	36.6	83	18	80	108	26.67	162	70	0	0	1	1	0	0	0	1	1	0	0	0	0	0	0	1	0	0	0	0	0	9	3	Y	6	2	0	0	0	0	1	0	0	0	1	0	0	0	0
64	M	296	35.8	90	19	75	141	29.71	161	77	0	1	0	1	0	0	0	0	0	0	0	1	0	0	0	1	0	0	0	0	0	7	2	Y	4	?	0	0	0	1	0	0	0	1	0	0	0	0	0
34	F	295	36.2	100	17	69	96	27.3	147	59	0	0	1	1	0	0	0	0	0	0	0	1	0	0	0	1	0	0	0	0	0	5	3	N	6	?	1	0	0	0	0	0	1	0	0	0	0	0	0
40	F	300	35.7	75	20	90	140	30.48	161	79	?	?	?	?	?	?	?	0	0	0	0	1	0	0	0	1	0	0	0	0	0	2	?	?	6	?	0	0	1	0	0	0	0	0	0	1	0	0	0
52	M	294	36.7	76	17	86	132	24.03	158	60	0	1	0	1	0	0	0	0	0	0	0	1	0	0	0	1	0	0	0	0	0	7	3	Y	6	?	0	1	0	0	0	0	0	1	0	0	0	0	0
40	F	296	36.5	69	19	52	91	26.8	148	58.7	0	1	0	1	0	0	0	0	0	0	0	1	0	0	0	1	0	0	0	0	0	9	2	N	9	2	0	0	1	0	0	0	0	0	1	0	0	0	0
61	F	295	35.6	95	20	82	120	33.78	148	74	0	0	1	1	0	0	0	0	0	0	0	1	0	0	0	1	0	0	0	0	0	5	3	?	6	?	0	1	0	0	0	0	0	1	0	0	0	0	0
83	M	290	36.7	84	18	83	137	24.78	153	58	0	1	0	0	1	0	0	0	1	0	0	0	0	0	0	1	0	0	0	0	0	2	2	Y	3	1	0	0	1	0	0	0	0	1	0	0	0	0	0
62	M	290	36.4	94	18	64	99	22.77	165	62	0	1	0	0	1	0	0	1	1	0	0	0	0	0	0	1	0	0	0	0	0	17	1	N	3	1	0	0	1	0	0	0	0	1	0	0	0	0	0
62	M	296	36.4	69	18	76	126	23.42	164	63	1	0	0	0	1	0	0	0	0	0	0	1	0	0	0	1	0	0	0	0	0	13	2	Y	6	2	0	0	0	0	1	0	0	0	1	0	0	0	0
30	M	295	36.6	101	19	57	90	18.62	178	59	1	0	0	0	1	0	0	1	1	0	0	0	0	0	0	1	0	0	0	0	0	7	3	N	6	?	0	0	1	0	0	0	1	0	0	0	0	0	0
46	M	291	36.7	74	16	95	131	24.34	157	60	0	1	0	1	0	0	0	1	1	0	0	0	0	0	0	1	0	0	0	0	0	7	2	Y	9	2	0	0	1	0	0	0	0	0	1	0	0	0	0
51	M	295	35.8	138	18	62	98	22.41	169	64	0	0	1	1	0	0	0	0	1	0	0	0	0	0	0	1	0	0	0	0	0	5	3	Y	5	2	0	0	1	0	0	0	0	1	0	0	0	0	0
64	M	295	36.5	72	19	65	100	26.49	166	73	1	0	0	1	0	0	0	1	0	0	0	0	0	0	0	1	0	0	0	0	0	11	2	N	6	?	1	0	0	0	0	0	0	0	1	0	0	0	0
49	M	294	36.1	58	18	62	100	19.36	167	54	?	?	?	?	?	?	?	0	0	0	0	1	0	0	0	1	0	0	0	0	0	5	?	?	13	?	0	0	1	0	0	0	0	0	1	0	0	0	0
32	F	296	36.4	99	14	78	116	18.94	161	49.1	0	0	1	1	0	0	0	0	1	0	0	0	0	0	0	1	0	0	0	0	0	13	1	?	15	2	0	0	1	0	0	0	1	0	0	0	0	0	0
62	M	296	36.9	114	22	84	139	28.83	165	78.5	?	?	?	?	?	?	?	1	1	0	0	0	0	0	0	1	0	0	0	0	0	7	?	?	6	?	0	0	1	0	0	0	0	0	1	0	0	0	0
74	M	290	35.4	64	16	78	142	22.81	167.5	64	0	1	0	0	1	0	0	0	0	0	0	1	0	0	0	1	0	0	0	0	0	11	1	Y	3	?	0	0	0	1	0	0	0	1	0	0	0	0	0
49	M	295	36.1	95	20	59	94	26.57	168	75	0	1	0	0	1	0	0	1	1	0	0	0	0	0	0	1	0	0	0	0	0	9	?	Y	6	?	0	0	0	0	1	0	1	0	0	0	0	0	0
51	M	296	36.6	85	20	67	114	31.07	173	93	1	0	0	1	0	0	0	0	0	0	0	1	0	0	0	1	0	0	0	0	0	7	3	Y	6	1	0	0	1	0	0	0	0	0	1	0	0	0	0
51	M	298	36.4	71	16	88	131	26.5	159	67	0	1	0	0	1	0	0	0	1	0	0	0	0	0	0	1	0	0	0	0	0	2	2	Y	6	?	0	0	1	0	0	0	0	1	0	0	0	0	0
52	F	296	36.2	94	16	72	127	22.51	152	52	1	0	0	1	0	0	0	1	1	0	0	0	0	0	0	1	0	0	0	0	0	9	2	?	6	?	0	0	1	0	0	0	1	0	0	0	0	0	0
42	M	305	36.9	78	18	99	163	27.76	166	76.5	1	0	0	0	1	0	0	1	1	0	0	0	0	0	0	1	0	0	0	0	0	13	2	Y	6	?	0	0	1	0	0	0	1	0	0	0	0	0	0
33	M	298	35.9	88	17	56	116	18.94	175	58	?	?	?	?	?	?	?	0	0	0	0	1	0	0	0	1	0	0	0	0	0	13	?	?	6	?	0	0	1	0	0	0	1	0	0	0	0	0	0
62	M	296	36.4	114	18	82	117	23.77	166	65.5	?	?	?	?	?	?	?	?	?	?	?	?	?	?	?	?	?	?	?	?	?	?	?	?	?	?	?	?	?	?	?	?	?	?	?	?	?	?	?
43	M	295	36.4	89	18	81	109	26.4	168	74.5	?	?	?	?	?	?	?	?	?	?	?	?	?	?	?	1	0	0	0	0	0	9	?	?	6	?	0	0	1	0	0	0	1	0	0	0	0	0	0
48	F	295	36.3	100	20	78	111	15.98	148	35	?	?	?	?	?	?	?	0	1	0	0	1	0	0	0	1	0	0	0	0	0	2	?	?	6	?	0	1	0	0	1	0	0	1	0	0	0	0	0
34	F	295	36.5	92	18	72	126	23.92	161	62	0	1	0	1	0	0	0	1	1	0	0	0	0	0	0	1	0	0	0	0	0	9	3	?	9	?	0	0	1	0	0	0	1	0	0	0	0	0	0
51	M	292	36.4	96	19	110	191	25.46	167	71	0	1	0	0	1	0	0	0	1	0	0	0	0	0	0	1	0	0	0	0	0	5	2	Y	13	1	0	0	1	0	0	0	1	0	0	0	0	0	0
25	M	295	36.3	86	18	63	120	23.14	165	63	0	0	1	0	0	1	0	1	0	0	0	0	0	0	0	1	0	0	0	0	0	7	?	N	6	?	0	0	1	0	0	0	1	0	0	0	0	0	0
38	M	296	36.7	102	18	85	149	27.23	173	81.5	?	?	?	?	?	?	?	0	0	0	0	1	0	0	0	1	0	0	0	0	0	7	?	?	15	?	0	0	0	0	1	0	1	0	0	0	0	0	0
45	F	294	36.3	92	18	94	122	33.29	145	70	?	?	?	?	?	?	?	0	1	0	0	0	0	0	0	1	0	0	0	0	0	2	?	?	6	?	0	0	0	0	1	0	1	0	0	0	0	0	0
24	M	299	37.2	99	20	82	148	27.68	170	80	0	1	0	0	1	0	0	1	1	0	0	0	0	0	0	1	0	0	0	0	0	7	3	N	6	?	0	0	0	0	1	0	1	0	0	0	0	0	0
51	M	295	36.7	90	18	61	106	22.66	160	58	1	0	0	1	0	0	0	0	0	0	0	1	0	0	0	1	0	0	0	0	0	9	2	Y	9	2	0	0	1	0	0	0	1	0	0	0	0	0	0
62	F	298	35.7	93	17	71	111	25.21	145	53	0	0	1	0	0	1	0	0	1	0	0	0	0	0	0	1	0	0	0	0	0	1	3	N	6	?	0	1	0	0	0	0	0	1	0	0	0	0	0
24	M	299	36.4	85	18	71	111	27.07	167	75.5	0	1	0	0	1	0	0	1	1	0	0	0	0	0	0	1	0	0	0	0	0	7	3	N	6	?	0	0	0	0	1	0	1	0	0	0	0	0	0
42	M	298	36.4	85	18	75	118	23.68	181.5	78	?	?	?	?	?	?	?	?	?	?	?	?	?	?	?	?	?	?	?	?	?	?	?	?	?	?	?	?	?	?	?	?	?	?	?	?	?	?	?
43	M	?	36.6	75	18	76	125	29.39	166	81	0	1	0	1	0	0	0	1	1	0	0	0	0	0	0	1	0	0	0	0	0	9	3	N	6	?	0	0	1	0	0	0	1	0	0	0	0	0	0
28	M	295	36.7	80	18	87	119	29.86	159	75.5	?	?	?	?	?	?	?	0	0	0	0	1	0	0	0	1	0	0	0	0	0	13	?	?	6	?	0	0	1	0	0	0	1	0	0	0	0	0	0
44	F	?	36	98	16	57	106	21.45	163	57	?	?	?	?	?	?	?	1	0	0	0	0	0	0	0	1	0	0	0	0	0	9	?	?	6	?	0	0	1	0	0	0	0	0	1	0	0	0	0
82	F	294	36.6	117	17	58	102	27.45	151.5	63	0	1	0	1	0	0	0	1	1	0	0	0	0	0	0	1	0	0	0	0	0	2	3	?	6	?	0	0	1	0	0	0	0	0	1	0	0	0	0
64	F	295	36	81	18	89	125	24.56	151	56	?	?	?	?	?	?	?	1	1	0	0	0	0	0	0	1	0	0	0	0	0	2	?	?	6	?	0	0	1	0	0	0	0	1	0	0	0	0	0
27	M	299	36.7	110	18	69	90	37.97	159	96	0	1	0	1	0	0	0	1	1	0	0	1	0	0	0	1	0	0	0	0	0	7	3	N	6	?	0	0	0	0	1	0	1	0	0	0	0	0	0
55	F	296	36.2	109	18	78	100	27.39	161	71	0	0	1	1	0	0	0	1	1	0	0	0	0	0	0	1	0	0	0	0	0	13	2	?	14	?	0	0	0	1	0	0	0	0	1	0	0	0	0
48	F	295	36.6	100	19	69	100	27.59	157	68	1	0	0	1	0	0	0	1	1	0	0	0	0	0	0	1	0	0	0	0	0	5	?	?	6	?	0	0	1	0	0	0	0	1	0	0	0	0	0
69	F	290	35.9	78	18	67	148	20.13	156	49	0	1	1	1	0	0	0	0	0	0	0	1	0	0	0	1	0	0	0	0	0	2	2	?	6	?	0	0	1	0	0	0	0	1	0	0	0	0	0
75	F	290	36.6	95	20	68	122	23.28	153	54.5	?	?	?	?	?	?	?	1	1	0	0	0	0	0	0	1	0	0	0	0	0	13	?	?	3	?	?	?	?	?	?	?	0	1	0	0	0	0	0
59	M	294	36.7	83	19	72	113	25.85	161	67	0	0	1	0	0	0	1	0	1	0	0	0	0	0	0	1	0	0	0	0	0	5	3	Y	6	?	0	0	1	0	0	0	0	0	1	0	0	0	0
34	F	296	36.4	99	18	79	142	22.14	154	52.5	0	0	1	1	0	0	0	1	0	0	0	1	0	0	0	1	0	0	0	0	0	5	3	?	6	2	0	0	1	0	0	0	0	1	0	0	0	0	0
38	M	296	36.2	105	19	81	152	22.86	166	63	0	0	1	1	0	0	0	0	0	0	0	1	0	0	0	1	0	0	0	0	0	7	3	Y	13	?	0	0	1	0	0	0	1	0	0	0	0	0	0
77	F	455	36.5	78	16	70	110	23.51	151	53.6	0	1	0	0	1	0	0	1	1	0	0	0	0	0	0	1	0	0	0	0	0	2	2	?	5	?	0	0	1	0	0	0	0	1	0	0	0	0	0
33	M	296	36.4	93	17	89	142	26.71	167	74.5	?	?	?	?	?	?	?	1	1	0	0	0	0	0	0	1	0	0	0	0	0	13	?	?	6	?	0	0	1	0	0	0	1	0	0	0	0	0	0
62	M	296	36.5	95	18	74	143	28.2	162	74	0	1	0	0	1	0	0	1	1	0	0	1	0	0	0	1	0	0	0	0	0	7	2	Y	6	?	0	0	1	0	0	0	0	0	1	0	0	0	0
42	F	295	36.3	93	16	83	138	?	?	?	0	0	1	1	0	0	0	1	1	0	0	0	0	0	0	1	0	0	0	0	0	7	2	?	9	2	0	0	1	0	0	0	0	0	1	0	0	0	0
45	F	298	36.9	82	20	79	140	23.42	149	52	?	?	?	?	?	?	?	1	0	0	1	0	0	0	0	1	0	0	0	0	0	13	?	?	6	?	0	0	1	0	0	0	0	0	1	0	0	0	0
31	M	295	36.9	69	17	71	112	22.14	168	62.5	?	?	?	?	?	?	?	1	0	0	0	0	0	0	0	1	0	0	0	0	0	15	?	?	6	?	0	0	1	0	0	0	1	0	0	0	0	0	0
50	F	295	36.9	97	20	70	100	13.97	156	34	0	1	0	0	1	0	0	0	1	0	0	0	0	0	0	1	0	0	0	0	0	7	2	?	6	?	?	?	?	?	?	?	0	0	1	0	0	0	0
43	F	295	36.8	88	20	78	112	21.8	164.5	59	0	0	1	0	0	1	0	1	1	0	0	0	0	0	0	1	0	0	0	0	0	7	2	?	6	?	0	0	1	0	0	0	1	0	0	0	0	0	0
60	M	?	36.3	67	18	87	159	30.06	174	91	0	1	0	0	1	0	0	1	0	0	0	0	0	0	0	1	0	0	0	0	0	5	2	Y	6	2	0	0	0	0	1	0	0	0	1	0	0	0	0
15	M	294	36.7	92	18	64	133	31.2	167	87	?	?	?	?	?	?	?	1	0	0	0	0	0	0	0	1	0	0	0	0	0	5	?	?	6	?	0	0	0	0	1	0	1	0	0	0	0	0	0
69	M	290	35.8	107	18	57	108	23.05	164	62	?	?	?	?	?	?	?	0	0	0	0	1	0	0	0	1	0	0	0	0	0	2	?	?	6	?	0	0	1	0	0	0	0	1	0	0	0	0	0
58	F	780	36.5	78	18	68	105	25.34	154	60.1	?	?	?	?	?	?	?	1	1	0	0	0	0	0	0	1	0	0	0	0	0	9	?	?	7	?	0	0	1	0	0	0	0	1	0	0	0	0	0
47	M	296	36.6	111	17	84	137	21.3	165	58	0	1	0	1	0	0	0	1	0	0	0	0	0	0	0	1	0	0	0	0	0	13	2	N	6	?	0	0	1	0	0	0	1	0	0	0	0	0	0
39	F	?	36.6	74	18	95	121	19.72	167	55	?	?	?	?	?	?	?	?	?	?	?	?	?	?	?	1	0	0	0	0	0	13	?	?	15	?	0	0	1	0	0	0	1	0	0	0	0	0	0
95	M	293	36.3	76	20	54	140	18.9	156	46	?	?	?	?	?	?	?	1	0	0	0	0	0	0	0	1	0	0	0	0	0	6	?	?	14	?	0	0	1	0	0	0	0	1	0	0	0	0	0
39	M	295	35.8	94	18	107	156	31.8	176	98.5	0	1	1	0	0	1	0	1	1	0	0	0	0	0	0	1	0	0	0	0	0	5	3	Y	6	?	0	0	1	0	0	0	1	0	0	0	0	0	0
68	M	294	36.8	101	18	81	130	28.14	166.5	78	0	1	0	0	1	1	0	0	0	0	0	1	0	0	0	1	0	0	0	0	0	13	1	N	6	1	0	0	0	1	0	0	1	0	0	0	0	0	0
27	M	299	36.3	98	18	85	102	32.67	155	78.5	0	0	1	0	0	0	1	0	0	0	0	1	0	0	0	1	0	0	0	0	0	7	3	N	6	?	0	0	0	0	1	0	1	0	0	0	0	0	0
56	M	295	36.5	69	18	73	124	23.37	152	54	0	1	0	0	0	1	0	1	1	0	0	0	0	0	0	1	0	0	0	0	0	5	3	N	6	?	0	0	1	0	0	0	1	0	0	0	0	0	0
30	M	296	36.3	68	18	100	150	37.65	167	105	0	1	0	1	0	0	0	1	1	0	0	0	0	0	0	1	0	0	0	0	0	9	2	N	6	?	0	1	0	0	0	0	1	0	0	0	0	0	0
54	F	296	36	78	18	90	146	25.71	159	65	0	1	0	0	0	0	1	0	0	0	0	1	0	0	0	0	0	0	0	0	1	2	2	N	6	?	0	0	0	0	1	0	0	0	1	0	0	0	0
27	F	298	35.6	79	17	61	96	20.7	160	53	?	?	?	?	?	?	?	1	1	0	0	0	0	0	0	1	0	0	0	0	0	9	?	?	6	?	0	0	1	0	0	0	1	0	0	0	0	0	0
62	M	296	36.8	120	18	67	125	27.89	164	75	0	1	1	0	1	1	0	1	1	0	0	1	0	0	0	1	0	0	0	0	0	7	2	Y	6	?	0	0	1	0	0	0	0	0	1	0	0	0	0
41	F	295	36.2	103	18	70	89	16.42	146	35	?	?	?	?	?	?	?	0	1	0	0	1	0	0	0	1	0	0	0	0	0	9	?	?	6	?	0	0	1	0	0	0	1	0	0	0	0	0	0
77	M	296	36.5	71	17	81	133	23.81	169	68	1	0	0	1	0	0	0	0	0	0	0	1	0	0	0	1	0	0	0	0	0	11	?	Y	3	1	0	0	0	0	1	0	0	1	0	0	0	0	0
41	F	295	36.1	118	19	74	95	?	?	37.2	0	1	0	1	0	0	0	0	0	0	0	1	0	0	0	1	0	0	0	0	0	7	3	?	6	?	0	0	1	0	0	0	1	0	0	0	0	0	0
57	M	298	36.3	71	18	77	100	23.62	162	62	1	0	0	0	1	0	0	1	1	0	0	0	0	0	0	1	0	0	0	0	0	5	2	Y	6	?	0	0	1	0	0	0	0	1	0	0	0	0	0
71	F	296	36	120	20	97	142	28.83	149	64	0	1	0	1	0	0	0	1	1	1	0	0	0	0	0	1	0	0	0	0	0	2	2	?	6	1	0	0	1	0	0	0	0	0	0	0	0	1	0
57	M	296	35.9	93	18	75	112	27.85	163	74	0	1	0	1	0	0	0	0	0	0	0	1	0	0	0	1	0	0	0	0	0	2	2	Y	6	?	0	0	1	0	0	0	0	0	1	0	0	0	0
40	F	292	36.5	82	18	64	111	23.49	161	60.9	?	?	?	?	?	?	?	1	1	0	0	0	0	0	0	1	0	0	0	0	0	7	?	?	6	?	0	0	1	0	0	0	0	1	0	0	0	0	0
46	F	294	36.6	101	18	60	82	23.62	162	62	?	?	?	?	?	?	?	0	0	0	0	1	0	0	0	1	0	0	0	0	0	5	?	?	6	?	0	0	0	0	1	0	0	0	1	0	0	0	0
30	M	299	36.1	63	20	81	123	27.77	183	93	0	1	0	1	0	0	0	1	0	0	0	0	0	0	0	1	0	0	0	0	0	7	?	N	6	?	1	0	0	0	1	0	1	0	0	0	0	0	0
64	M	295	36.8	67	18	79	132	27.58	161	71.5	0	1	0	0	1	0	0	1	1	0	0	0	0	0	0	1	0	0	0	0	0	13	1	Y	6	?	0	0	1	0	0	0	1	0	0	0	0	0	0
22	M	299	35.6	81	20	58	92	18.37	165	50	0	1	0	0	0	1	0	1	0	1	0	0	0	0	0	1	0	0	0	0	0	7	3	N	6	2	?	?	?	?	?	?	1	0	0	0	0	0	0
24	M	299	35.9	80	18	71	143	20.76	170	60	?	?	?	?	?	?	?	1	1	0	0	0	0	0	0	1	0	0	0	0	0	7	?	?	6	?	0	0	0	0	1	0	1	0	0	0	0	0	0
30	M	295	36.1	81	18	63	103	23.24	176	72	1	0	0	1	0	0	0	1	1	0	0	0	0	0	0	1	0	0	0	0	0	7	3	N	6	?	0	0	1	0	0	0	1	0	0	0	0	0	0
39	M	294	36.2	87	18	70	116	28.04	171	82	0	0	1	1	0	0	0	1	1	0	0	0	0	0	0	1	0	0	0	0	0	5	3	Y	13	2	0	0	1	0	0	0	0	0	1	0	0	0	0
76	F	290	37	71	21	63	103	17.71	154	42	0	1	0	0	1	0	0	1	1	0	0	0	0	0	0	1	0	0	0	0	0	2	2	N	7	1	0	0	1	0	0	0	0	1	0	0	0	0	0
51	M	295	35.8	64	105	89	119	23.94	171	70	0	1	0	1	0	0	0	0	0	0	0	1	0	0	0	1	0	0	0	0	0	5	3	Y	5	2	0	0	1	0	0	0	0	1	0	0	0	0	0
58	F	294	36.3	68	18	73	116	25.52	148	55.9	0	1	0	0	1	0	0	0	1	0	0	0	0	0	0	1	0	0	0	0	0	5	3	?	6	?	1	0	0	0	0	0	1	0	0	0	0	0	0
22	M	295	37.2	82	20	63	101	17.65	170	51	0	1	0	1	0	0	0	1	0	0	0	0	0	0	0	1	0	0	0	0	0	13	3	N	6	?	0	0	1	0	0	0	1	0	0	0	0	0	0
47	M	?	35.7	94	18	75	124	27.89	164	75	0	1	0	1	0	0	0	1	1	0	0	0	0	0	0	1	0	0	0	0	0	7	2	Y	6	1	1	0	0	0	1	0	1	0	0	0	0	0	0
64	F	297	36.2	69	17	61	97	18.95	148	41.5	?	?	?	?	?	?	?	1	1	0	0	0	0	0	0	1	0	0	0	0	0	7	?	?	6	?	0	0	1	0	0	0	1	0	0	0	0	0	0
22	M	296	36.4	90	18	52	119	20.44	167	57	0	1	0	1	0	0	0	1	1	0	0	0	0	0	0	1	0	0	0	0	0	13	3	N	6	?	0	0	1	0	0	0	1	0	0	0	0	0	0
52	F	296	36.4	100	19	77	128	22.72	157	56	0	1	0	0	0	1	1	0	0	0	0	1	0	0	0	1	0	0	0	0	0	9	2	N	4	?	0	0	1	0	0	0	0	1	0	0	0	0	0
19	M	298	36.1	90	16	66	113	19.27	175	59	?	?	?	?	?	?	?	1	0	0	0	0	0	0	0	1	0	0	0	0	0	5	?	?	9	?	0	0	1	0	0	0	1	0	0	0	0	0	0
31	M	319	35.9	98	18	98	130	17.17	179	55	0	1	1	0	1	0	0	0	0	0	0	1	0	0	0	1	0	0	0	0	0	7	2	N	6	?	1	0	0	0	0	0	1	0	0	0	0	0	0
39	M	296	36.4	61	20	71	112	33.17	174.5	101	0	1	0	0	1	0	0	0	0	0	0	1	0	0	0	1	0	0	0	0	0	5	1	N	6	?	0	0	0	0	1	0	1	0	0	0	0	0	0
60	M	?	36.6	72	18	78	146	32.04	174	97	0	1	0	0	1	0	0	1	1	0	0	0	0	0	0	1	0	0	0	0	0	5	3	Y	6	?	0	0	0	1	0	0	0	0	1	0	0	0	0
59	F	298	35.8	73	19	95	139	32.89	150	74	0	1	0	0	1	0	0	0	1	0	0	0	0	0	0	1	0	0	0	0	0	2	2	?	6	?	1	0	0	0	0	0	0	1	0	0	0	0	0
41	M	296	36.3	61	18	76	129	31.92	177	100	0	1	0	1	0	0	0	1	1	0	0	0	0	0	0	1	0	0	0	0	0	5	2	Y	15	1	0	0	0	1	0	0	1	0	0	0	0	0	0
42	M	296	36.2	82	20	97	137	23.52	172.5	70	0	1	0	1	0	0	0	1	1	0	0	0	0	0	0	1	0	0	0	0	0	9	2	Y	9	?	0	0	1	0	0	0	0	0	1	0	0	0	0
68	M	296	36.9	99	20	74	94	22.94	159	58	0	0	1	1	0	0	0	0	1	0	0	0	0	0	0	1	0	0	0	0	0	2	3	Y	6	?	?	?	?	?	?	?	0	1	0	0	0	0	0
66	F	296	36.4	98	17	85	129	27.41	154	65	?	?	?	?	?	?	?	0	0	0	0	1	0	0	0	1	0	0	0	0	0	13	?	?	3	?	0	0	0	1	0	0	0	1	0	0	0	0	0
22	M	298	36.7	79	17	68	105	16.81	169	48	0	0	1	0	0	1	0	1	0	0	0	0	0	0	0	1	0	0	0	0	0	13	3	N	6	?	0	0	1	0	0	0	1	0	0	0	0	0	0
35	F	295	36.6	92	18	70	96	20.53	154	48.7	1	0	0	0	1	0	0	0	0	0	0	1	0	0	0	1	0	0	0	0	0	13	1	?	6	?	0	0	0	1	0	0	1	0	0	0	0	0	0
43	F	296	36.1	89	20	80	130	29.48	153	69	0	1	1	1	0	0	0	0	1	0	0	1	0	0	0	1	0	0	0	0	0	9	?	?	6	?	0	0	1	0	0	0	0	0	0	0	1	0	0
53	M	295	36.3	96	20	86	119	22.15	170	64	?	?	?	?	?	?	?	0	0	0	0	1	0	0	0	1	0	0	0	0	0	1	?	?	6	?	1	0	0	0	1	0	1	0	0	0	0	0	0
31	M	317	36.6	95	16	59	107	18.94	178	60	0	0	1	0	1	0	0	0	0	0	0	1	0	0	0	1	0	0	0	0	0	?	2	N	6	?	1	0	0	0	0	0	1	0	0	0	0	0	0
18	F	295	?	75	?	?	?	24.12	151	55	0	1	0	0	1	0	0	1	1	0	0	0	0	0	0	1	0	0	0	0	0	5	2	N	6	?	0	0	1	0	0	0	1	0	0	0	0	0	0
42	F	296	36.5	71	19	59	91	22.8	159.5	58	1	0	0	0	0	1	0	0	0	0	0	1	0	0	0	1	0	0	0	0	0	11	2	?	9	1	0	0	1	0	0	0	1	0	0	0	0	0	0
54	F	296	36.7	85	16	62	102	21.46	154	50.9	?	?	?	?	?	?	?	1	1	0	0	0	0	0	0	1	0	0	0	0	0	5	?	?	9	?	0	0	1	0	0	0	0	0	1	0	0	0	0
43	F	295	36.2	97	20	81	114	?	?	?	0	1	0	1	0	0	0	1	1	0	0	0	0	0	0	1	0	0	0	0	0	9	2	?	6	?	?	?	?	?	?	?	1	0	0	0	0	0	0
51	F	295	36.6	88	18	78	121	22.35	145	47	1	0	0	0	1	0	0	0	0	0	0	1	0	0	0	1	0	0	0	0	0	5	3	?	6	?	0	0	0	1	0	0	1	0	0	0	0	0	0
25	F	295	36.2	70	18	93	135	31.01	147	67	1	0	0	1	0	0	0	1	0	0	0	0	0	0	0	1	0	0	0	0	0	7	2	?	6	?	0	0	0	0	1	0	1	0	0	0	0	0	0
42	M	296	36.2	67	19	79	134	29.41	172	87	?	?	?	?	?	?	?	0	0	0	0	1	0	0	0	1	0	0	0	0	0	7	?	?	9	?	0	0	1	0	0	0	0	1	0	0	0	0	0
37	M	295	36.2	76	17	98	135	32.69	165	89	?	?	?	?	?	?	?	0	0	0	0	1	0	0	0	1	0	0	0	0	0	9	?	?	6	?	0	0	0	0	1	0	1	0	0	0	0	0	0
49	F	295	36.3	89	18	72	103	23.23	158	58	?	?	?	?	?	?	?	1	0	0	0	0	0	0	0	1	0	0	0	0	0	7	?	?	6	?	0	0	1	0	0	0	0	0	1	0	0	0	0
61	M	295	36.5	86	19	81	115	26.1	162	68.5	0	1	0	0	1	0	0	0	0	0	0	1	0	0	0	1	0	0	0	0	0	7	1	Y	13	?	0	0	0	1	0	0	?	?	?	?	?	?	?
53	M	295	35.7	76	17	79	111	23.66	172	70	0	1	0	1	0	0	0	1	1	0	0	0	0	0	0	1	0	0	0	0	0	5	2	N	6	?	0	0	1	0	0	0	0	0	1	0	0	0	0
71	F	296	36.5	89	17	89	132	23.11	150	52	?	?	?	?	?	?	?	0	0	0	0	1	0	0	0	1	0	0	0	0	0	2	?	?	6	?	0	0	1	0	0	0	0	1	0	0	0	0	0
56	F	295	36.1	111	17	83	109	19.47	165	53	?	?	?	?	?	?	?	0	0	0	0	1	0	0	0	1	0	0	0	0	0	9	?	?	6	?	0	0	0	0	1	0	0	0	1	0	0	0	0
89	F	290	35.8	62	18	72	156	19.56	155	47	0	1	0	0	1	0	0	1	0	0	0	0	0	0	0	1	0	0	0	0	0	2	2	?	5	1	0	0	1	0	0	0	0	1	0	0	0	0	0
53	M	294	36.2	67	20	114	155	23.41	166	64.5	1	0	0	1	0	0	0	0	0	0	0	1	0	0	0	1	0	0	0	0	0	7	1	Y	6	?	0	0	1	0	0	0	0	0	1	0	0	0	0
40	M	294	36.3	91	18	90	143	23.15	172	68.5	0	0	1	1	0	0	0	1	1	0	0	0	0	0	0	1	0	0	0	0	0	7	2	Y	13	1	0	0	1	0	0	0	0	0	1	0	0	0	0
49	F	296	36	66	18	85	125	?	?	53	0	0	1	1	0	0	0	0	0	1	0	1	0	0	0	1	0	0	0	0	0	7	2	?	6	?	?	?	?	?	?	?	0	0	1	0	0	0	0
62	M	298	36.4	71	16	75	123	20.44	167	57	0	0	1	1	0	0	0	1	1	0	0	0	0	0	0	1	0	0	0	0	0	2	2	Y	6	?	0	0	1	0	0	0	0	0	1	0	0	0	0
23	M	682	36.6	94	18	92	133	33.46	172	99	0	1	0	0	1	0	0	1	0	0	0	0	0	0	0	1	0	0	0	0	0	7	2	Y	13	?	0	0	1	0	0	0	1	0	0	0	0	0	0
28	M	295	36.6	130	16	94	122	27.73	160	71	?	?	?	?	?	?	?	0	0	0	0	1	0	0	0	1	0	0	0	0	0	13	?	?	6	?	0	0	1	0	0	0	1	0	0	0	0	0	0
22	M	318	36.6	78	17	60	112	22.57	171	66	?	?	?	?	?	?	?	1	0	0	0	0	0	0	0	1	0	0	0	0	0	5	?	?	6	?	0	0	0	1	0	0	1	0	0	0	0	0	0
74	M	780	35.8	76	18	72	133	23.23	166	64	1	0	0	0	1	0	0	0	0	0	0	1	0	0	0	1	0	0	0	0	0	11	1	Y	3	?	0	0	0	1	0	0	0	1	0	0	0	0	0
56	F	295	36.4	93	20	65	111	21.52	155	51.7	0	1	0	0	0	0	1	1	1	0	0	0	0	0	0	1	0	0	0	0	0	5	2	?	6	?	0	0	0	0	1	0	0	1	0	0	0	0	0
[truncated: 599 more columns]
